# Supplementary material for: Butyl­bis­(dimethyl­glyoximato-κ2 N,N′)(pyridine-κN)cobalt(III)
Source: Acta Crystallogr Sect E Struct Rep Online. 2012 Jan 14;68(Pt 2):m156–7. doi: 10.1107/S1600536812000967 (PMC3274889; doi:10.1107/S1600536812000967)
Supplement: Supplementary file 2 [file e-68-0m156-Isup2.hkl]

#
# h,k,l, Fc-squared, Fo-squared, sigma(Fo-squared) and status flag
#
data_I
_shelx_title ' '
_shelx_refln_list_code          4
_shelx_F_calc_maximum      165.40
_exptl_crystal_F_000       448.00
_reflns_d_resolution_high  0.8255
 
loop_
 _symmetry_equiv_pos_as_xyz
 'x, y, z'
 'x+1/2, -y, z+1/2'
 
_cell_length_a     8.3653
_cell_length_b    10.4083
_cell_length_c    11.4872
_cell_angle_alpha  90.000
_cell_angle_beta   91.768
_cell_angle_gamma  90.000
 
_shelx_F_squared_multiplier     1.000
 
loop_
 _refln_index_h
 _refln_index_k
 _refln_index_l
 _refln_F_squared_calc
 _refln_F_squared_meas
 _refln_F_squared_sigma
 _refln_observed_status
  -3   0 -13       12.23       11.15      9.98 o
  -1   0 -13      151.45      118.17     26.39 o
  -3   1 -13        5.85        6.54      6.09 o
  -2   1 -13       99.66      112.67     32.23 o
  -1   1 -13      101.29      129.72     26.89 o
  -2   2 -13       67.11       69.95     18.37 o
   0   2 -13       60.75       74.52     17.47 o
   1   2 -13      163.26      186.19     27.94 o
   0   3 -13      100.75      140.02     23.70 o
   1   3 -13       39.07       43.71     14.13 o
   2   3 -13      102.75      128.49     24.96 o
  -1   4 -13      245.60      277.21     32.62 o
   0   4 -13       23.97       24.72     10.94 o
   1   4 -13      126.22      127.73     24.25 o
  -4   0 -12      364.53      359.07     37.33 o
  -2   0 -12      375.36      350.49     35.11 o
  -4   1 -12      117.05      134.83     19.18 o
  -3   1 -12       72.58      112.26     23.41 o
  -2   1 -12       30.05       38.57     10.20 o
  -1   1 -12      479.26      535.49     59.23 o
   0   1 -12       18.03       12.68      5.97 o
   1   1 -12      127.83      134.76     22.21 o
  -4   2 -12      139.96      169.25     38.69 o
  -3   2 -12       16.21       25.22     14.01 o
  -2   2 -12      445.63      463.73     29.16 o
  -1   2 -12       33.80       17.29     10.71 o
   0   2 -12      359.87      394.06     32.65 o
   1   2 -12       26.87       47.25     12.55 o
   2   2 -12      248.94      283.44     32.36 o
  -4   3 -12       29.36       30.54      9.55 o
  -3   3 -12      231.27      225.63     23.54 o
  -2   3 -12       23.67       31.63     11.73 o
  -1   3 -12      790.63      836.77     49.09 o
   0   3 -12      117.77      114.54     20.86 o
   1   3 -12      216.28      247.72     29.90 o
   2   3 -12        2.64       10.30      8.13 o
   3   3 -12       11.04       24.22     12.70 o
  -3   4 -12       80.06       54.71     17.35 o
  -1   4 -12      152.79      205.03     27.53 o
   0   4 -12      172.46      170.16     25.86 o
   1   4 -12       19.78       14.04      9.45 o
   2   4 -12      197.46      183.79     28.41 o
   3   4 -12       28.01       22.32     11.64 o
   4   4 -12      300.62      329.20     39.44 o
  -2   5 -12       43.95       40.96     13.46 o
  -1   5 -12      248.24      274.72     32.39 o
   0   5 -12       88.79       86.57     19.78 o
   1   5 -12      280.60      345.55     33.91 o
   2   5 -12       76.92       68.61     19.54 o
   3   5 -12       10.37       10.62      9.51 o
  -1   6 -12       70.88       51.11     14.42 o
   0   6 -12      265.67      298.18     35.81 o
   1   6 -12       82.71       88.76     20.39 o
   2   6 -12       51.60       89.29     21.33 o
  -5   0 -11      514.81      452.04     41.75 o
  -3   0 -11      346.95      368.31     34.49 o
  -1   0 -11       65.90       54.07     15.59 o
  -5   1 -11      114.02      127.17     18.20 o
  -4   1 -11     1136.31     1097.52     72.73 o
  -3   1 -11        2.33        1.54      4.09 o
  -2   1 -11      177.77      195.90     19.56 o
  -1   1 -11      200.64      223.43     15.07 o
   0   1 -11      358.61      340.62     21.05 o
   1   1 -11        7.09        3.28      7.23 o
  -5   2 -11      245.18      297.56     41.08 o
  -4   2 -11      135.45      118.49     21.40 o
  -3   2 -11      339.62      341.44     23.75 o
  -2   2 -11       33.52       34.46      9.05 o
  -1   2 -11      885.67      962.67     36.59 o
   0   2 -11       25.00       36.48     11.32 o
   1   2 -11      180.76      155.44     22.62 o
   2   2 -11       17.73       13.69      8.75 o
   3   2 -11      141.52       93.83     20.10 o
  -5   3 -11        6.08        9.87      6.90 o
  -4   3 -11      163.54      161.70     19.61 o
  -3   3 -11       26.82       38.43      9.40 o
  -2   3 -11      258.40      267.22     16.47 o
  -1   3 -11      188.05      189.47     23.90 o
   0   3 -11      810.22      811.05     47.57 o
   1   3 -11       38.22       34.05     11.03 o
   2   3 -11       87.71      100.50     19.51 o
   3   3 -11       24.49       27.56     12.76 o
   4   3 -11      483.15      446.60     38.94 o
  -5   4 -11       52.09       54.55     12.76 o
  -4   4 -11        0.84       -0.38      7.05 o
  -3   4 -11      369.89      390.93     36.83 o
  -2   4 -11      106.85      104.68     19.10 o
  -1   4 -11      599.34      636.97     41.98 o
   0   4 -11       29.90       40.96     12.11 o
   1   4 -11       83.35       94.03     19.16 o
   2   4 -11       62.64       36.60     13.87 o
   3   4 -11      100.95       98.51     20.54 o
   4   4 -11      157.98      122.61     25.75 o
  -4   5 -11       46.91       77.79     15.29 o
  -2   5 -11      465.33      506.58     37.80 o
  -1   5 -11       70.34       76.92     16.82 o
   0   5 -11      491.63      576.33     42.04 o
   1   5 -11       16.28       22.35     11.06 o
   2   5 -11        2.97        0.97      5.59 o
   3   5 -11       38.63       31.80     13.05 o
   4   5 -11      264.14      266.24     35.52 o
  -3   6 -11      181.73      203.33     28.38 o
  -2   6 -11      191.81      213.43     28.93 o
  -1   6 -11      168.75      173.23     26.33 o
   0   6 -11       98.06      103.51     20.45 o
   1   6 -11      507.64      569.10     44.38 o
   2   6 -11       23.63       50.64     15.89 o
   3   6 -11       62.27       37.48     14.10 o
   4   6 -11       10.68       17.96     12.90 o
  -2   7 -11      214.65      216.24     30.31 o
  -1   7 -11      190.57      272.29     33.21 o
   0   7 -11       58.04       89.96     20.63 o
   1   7 -11      298.02      309.45     36.86 o
   2   7 -11       97.64      125.63     25.28 o
  -6   0 -10       79.96      104.48     24.28 o
  -4   0 -10     2569.64     2462.59    102.63 o
  -2   0 -10      126.51      132.68     22.47 o
   0   0 -10      181.31      159.73     21.68 o
  -6   1 -10        7.21        8.76      6.03 o
  -5   1 -10      321.03      324.34     35.69 o
  -4   1 -10      506.20      524.18     47.13 o
  -3   1 -10      747.08      741.45     34.13 o
  -2   1 -10       28.14       22.18      6.64 o
  -1   1 -10      477.90      534.38     21.09 o
   0   1 -10      258.34      302.95     18.43 o
   1   1 -10      159.03      160.38     21.30 o
   2   1 -10       26.28       27.82      9.89 o
  -6   2 -10      122.24      135.46     20.46 o
  -5   2 -10        1.48       -2.11      5.12 o
  -4   2 -10      548.25      490.69     42.58 o
  -3   2 -10      100.11       95.21     19.75 o
  -2   2 -10      397.67      411.31     24.72 o
  -1   2 -10       42.00       41.07      7.24 o
   0   2 -10      862.03      857.07     44.65 o
   1   2 -10       79.14       74.63     15.15 o
   2   2 -10      144.88      146.31     22.12 o
   3   2 -10       60.35       50.23     13.75 o
  -6   3 -10       43.79       32.45      9.53 o
  -5   3 -10      292.98      305.31     52.87 o
  -4   3 -10       33.79       26.75      8.06 o
  -3   3 -10      482.93      479.43     38.44 o
  -2   3 -10       47.28       53.40      8.34 o
  -1   3 -10      621.38      627.66     27.73 o
   0   3 -10      179.11      171.77     22.12 o
   1   3 -10       28.57       18.64      7.84 o
   2   3 -10      181.57      180.45     25.10 o
   3   3 -10      330.49      403.98     33.76 o
   4   3 -10       19.61       17.88      9.68 o
  -6   4 -10      168.57      170.53     24.31 o
  -5   4 -10       30.55       20.37      7.55 o
  -4   4 -10       55.51       58.63     11.80 o
  -3   4 -10      117.93      120.49     12.38 o
  -2   4 -10      870.22      936.26     35.48 o
  -1   4 -10        0.61        1.99      5.44 o
   0   4 -10      156.32      137.97     21.27 o
   1   4 -10       88.12      110.62     20.19 o
   2   4 -10      202.46      170.30     24.49 o
   3   4 -10       50.57       39.35     12.87 o
   4   4 -10      588.41      660.53     47.78 o
   5   4 -10      260.43      245.76     33.70 o
  -5   5 -10       89.56       86.79     15.36 o
  -4   5 -10       42.08       55.93     21.01 o
  -3   5 -10      176.39      173.77     17.14 o
  -2   5 -10      125.04      140.64     22.26 o
  -1   5 -10      660.00      633.23     41.46 o
   0   5 -10      105.77      120.65     21.15 o
   1   5 -10       62.33       96.99     19.22 o
   2   5 -10       99.37       95.03     20.19 o
   3   5 -10      110.57      102.13     20.83 o
   4   5 -10      154.90      164.60     28.26 o
   5   5 -10      431.98      413.48     41.28 o
  -4   6 -10       78.60       97.38     14.60 o
  -3   6 -10       30.16       47.45     14.25 o
  -2   6 -10      482.83      513.16     39.09 o
  -1   6 -10      150.21      151.29     24.34 o
   0   6 -10      103.02       96.28     19.98 o
   1   6 -10      511.99      536.60     41.46 o
   2   6 -10       53.93       62.73     16.12 o
   3   6 -10        3.84       -5.15      5.15 o
   4   6 -10       97.01      115.15     24.63 o
   5   6 -10      131.03      117.82     25.69 o
  -4   7 -10       45.42       48.68     15.83 o
  -3   7 -10      146.57      175.63     26.39 o
  -2   7 -10      155.88      172.85     26.45 o
  -1   7 -10       93.04       92.36     19.69 o
   0   7 -10       29.89       18.37      9.83 o
   1   7 -10      158.35      173.96     27.56 o
   2   7 -10      235.16      263.25     34.00 o
   3   7 -10      161.59      149.38     28.96 o
   4   7 -10      145.44      149.09     28.93 o
  -2   8 -10       84.17      129.28     23.52 o
  -1   8 -10       39.40       85.37     20.04 o
   0   8 -10       32.33       20.36     11.09 o
   1   8 -10       86.08      106.46     22.97 o
   2   8 -10      137.40      125.01     25.45 o
  -7   0  -9      164.74      125.19     24.87 o
  -5   0  -9      349.31      344.79     32.91 o
  -3   0  -9     1789.91     1765.34     76.56 o
  -1   0  -9        5.96        1.52      3.26 o
   1   0  -9      305.20      300.00     24.28 o
  -7   1  -9      140.03      140.19     19.79 o
  -6   1  -9      326.56      329.23     25.11 o
  -5   1  -9       11.09       14.59      6.19 o
  -4   1  -9     1239.36     1243.51     44.94 o
  -3   1  -9      306.82      299.24     19.72 o
  -2   1  -9      107.18      103.67      9.85 o
  -1   1  -9        8.01        8.72      3.78 o
   0   1  -9      270.23      297.23     14.91 o
   1   1  -9       87.00       83.15     15.07 o
   2   1  -9      584.68      536.10     35.69 o
  -7   2  -9      387.56      399.80     28.12 o
  -6   2  -9        2.43        8.76      6.09 o
  -5   2  -9      347.82      358.66     24.38 o
  -4   2  -9      183.47      173.28     17.77 o
  -3   2  -9      362.60      355.99     21.79 o
  -2   2  -9       24.01       28.02      5.81 o
  -1   2  -9       44.69       58.12      7.93 o
   0   2  -9      161.93      166.00     20.01 o
   1   2  -9     1535.11     1577.49     58.97 o
   2   2  -9       29.04       16.94      7.69 o
   3   2  -9      643.91      620.18     41.02 o
  -7   3  -9       40.08       29.40     11.83 o
  -6   3  -9      266.61      310.96     24.84 o
  -5   3  -9       77.53       80.01     13.72 o
  -4   3  -9      397.14      385.27     23.93 o
  -3   3  -9       59.74       58.28      8.17 o
  -2   3  -9      206.72      217.18     13.28 o
  -1   3  -9      120.80      134.78     13.04 o
   0   3  -9      730.52      796.25     29.56 o
   1   3  -9      203.20      207.90     23.61 o
   2   3  -9      598.27      585.22     38.38 o
   3   3  -9       23.37       28.17      9.95 o
   4   3  -9      118.66      143.91     24.14 o
  -6   4  -9       33.59       35.25      9.50 o
  -5   4  -9      383.35      362.35     68.01 o
  -4   4  -9       74.74       78.80     17.61 o
  -3   4  -9      289.75      312.91     18.16 o
  -2   4  -9       92.18       86.49      9.99 o
  -1   4  -9        8.78        9.47      4.59 o
   0   4  -9      259.63      280.98     24.84 o
   1   4  -9      362.59      344.58     29.11 o
   2   4  -9        3.39        3.72      5.50 o
   3   4  -9      641.87      572.11     41.16 o
   4   4  -9       39.19       38.30     12.52 o
   5   4  -9      968.83      917.98     58.25 o
  -6   5  -9      328.04      350.09     26.28 o
  -5   5  -9      139.33      107.17     16.47 o
  -4   5  -9       77.81       86.57     11.21 o
  -3   5  -9       50.71       43.20      7.49 o
  -2   5  -9      304.17      345.17     20.01 o
  -1   5  -9      346.05      326.83     28.09 o
   0   5  -9       69.62       81.57     16.24 o
   1   5  -9      151.62      163.37     23.61 o
   2   5  -9      890.49      939.72     53.51 o
   3   5  -9      162.68      159.54     24.87 o
   4   5  -9       64.32       99.03     21.01 o
   5   5  -9       77.82       79.26     20.71 o
  -5   6  -9      202.35      219.15     38.09 o
  -4   6  -9       34.17       56.18     10.86 o
  -3   6  -9      109.91      127.12     15.24 o
  -2   6  -9      172.25      136.86     21.77 o
  -1   6  -9      346.96      353.95     30.66 o
   0   6  -9      161.79      179.28     24.93 o
   1   6  -9      485.36      436.57     35.11 o
   2   6  -9      200.69      221.62     28.67 o
   3   6  -9       89.85       77.59     18.87 o
   4   6  -9        6.88        9.95      9.86 o
   5   6  -9       43.39       38.79     14.92 o
   6   6  -9      143.28      130.63     27.03 o
  -5   7  -9      114.38      102.01     17.09 o
  -4   7  -9      168.88      182.31     19.15 o
  -3   7  -9      113.52      131.19     22.82 o
  -2   7  -9      226.58      225.48     28.06 o
  -1   7  -9      330.80      314.13     29.99 o
   0   7  -9      122.14      105.38     21.53 o
   1   7  -9      110.02       98.98     20.33 o
   2   7  -9      457.61      453.86     38.00 o
   3   7  -9      100.99      121.39     24.43 o
   4   7  -9      194.34      213.13     31.80 o
   5   7  -9       20.23       22.47     12.17 o
  -4   8  -9      211.89      223.75     30.63 o
  -3   8  -9      144.97      155.44     25.19 o
  -2   8  -9      210.99      243.30     30.43 o
  -1   8  -9       54.22       76.51     18.11 o
   0   8  -9       46.05       44.35     14.95 o
   1   8  -9        4.91        4.24      7.20 o
   2   8  -9      411.83      398.97     37.45 o
   3   8  -9      315.31      303.27     37.95 o
   4   8  -9      189.71      181.04     30.92 o
  -2   9  -9       68.98       47.72     16.06 o
  -1   9  -9       30.49       31.39     12.70 o
   0   9  -9       69.50       59.54     17.00 o
   1   9  -9       38.36       50.50     16.09 o
   2   9  -9       93.93      128.96     26.13 o
  -8   0  -8      196.55      230.02     34.44 o
  -6   0  -8      233.20      248.92     31.51 o
  -4   0  -8      565.75      551.98     37.21 o
  -2   0  -8      821.72      852.77     28.19 o
   0   0  -8      207.98      200.94     13.55 o
  -8   1  -8       21.07       26.01      8.28 o
  -7   1  -8      442.77      428.47     27.43 o
  -6   1  -8       28.77       37.81      9.62 o
  -5   1  -8       46.78       59.57     10.61 o
  -4   1  -8      115.14      133.71     15.39 o
  -3   1  -8     1806.08     1838.77     54.36 o
  -2   1  -8       98.93       89.87      9.43 o
  -1   1  -8      461.30      462.51     17.60 o
   0   1  -8      321.35      350.18     15.09 o
   1   1  -8      724.08      670.58     25.79 o
   2   1  -8        3.20        4.07      5.65 o
  -7   2  -8       63.09       55.98     12.26 o
  -6   2  -8      410.94      381.01     25.27 o
  -5   2  -8       93.91       84.29     12.89 o
  -4   2  -8      204.84      238.70     17.60 o
  -3   2  -8      421.38      416.60     17.07 o
  -2   2  -8      203.37      181.69     11.16 o
  -1   2  -8       32.15       35.53      5.77 o
   0   2  -8     2920.26     2968.70     95.49 o
   1   2  -8      166.49      171.77     12.81 o
   2   2  -8      666.84      629.95     37.71 o
   3   2  -8       15.27       18.64      7.93 o
  -7   3  -8      528.27      597.94     89.76 o
  -6   3  -8      224.55      236.01     24.41 o
  -5   3  -8      368.93      387.51     24.22 o
  -4   3  -8       11.46       12.26      5.47 o
  -3   3  -8       68.72       46.34     15.33 o
  -2   3  -8       26.29       19.71      4.67 o
  -1   3  -8      578.44      575.62     22.09 o
   0   3  -8      155.80      147.39     12.07 o
   1   3  -8     2498.32     2734.00     93.04 o
   2   3  -8       75.75       64.07     14.22 o
   3   3  -8      555.93      531.27     36.31 o
   4   3  -8       12.56       -2.19      5.18 o
  -7   4  -8      141.62      143.64     19.27 o
  -6   4  -8      395.39      434.46     27.98 o
  -5   4  -8      128.22      113.73     15.75 o
  -4   4  -8      393.30      415.84     29.97 o
  -3   4  -8       99.47       95.43     10.28 o
  -2   4  -8      172.35      147.67     11.80 o
  -1   4  -8      187.83      140.21     23.93 o
   0   4  -8     1454.47     1497.83     42.31 o
   1   4  -8      132.67      137.48     19.69 o
   2   4  -8      128.32      118.31     19.69 o
   3   4  -8      140.06      120.60     20.19 o
   4   4  -8      215.98      220.86     28.00 o
   5   4  -8       96.75       97.60     19.75 o
  -7   5  -8      162.57      196.14     32.12 o
  -6   5  -8      244.11      236.13     23.22 o
  -5   5  -8      422.55      408.04     38.71 o
  -4   5  -8      283.91      280.00     16.55 o
  -3   5  -8      153.82      127.71     12.30 o
  -2   5  -8      245.25      240.58     26.64 o
  -1   5  -8      651.23      657.84     26.42 o
   0   5  -8       85.76       71.94     15.27 o
   1   5  -8     1123.56     1175.62     56.67 o
   2   5  -8      246.43      286.16     26.65 o
   3   5  -8      204.13      193.97     26.62 o
   4   5  -8       13.40       14.04      7.75 o
   5   5  -8      182.44      176.21     27.33 o
   6   5  -8      190.99      208.16     31.04 o
  -6   6  -8      178.64      200.61     22.35 o
  -5   6  -8      260.29      288.48     18.50 o
  -4   6  -8       69.19       89.76     11.38 o
  -3   6  -8       36.36       32.80     14.96 o
  -2   6  -8       44.54       39.61     12.26 o
  -1   6  -8      357.13      308.72     27.30 o
   0   6  -8      720.24      683.11     42.86 o
   1   6  -8      232.54      264.95     26.18 o
   2   6  -8     1133.98     1234.10     62.40 o
   3   6  -8       82.87       65.62     16.53 o
   4   6  -8        7.14       16.71      9.10 o
   5   6  -8       22.17       18.99     10.97 o
   6   6  -8      130.24      141.89     27.97 o
  -5   7  -8      190.15      198.69     21.94 o
  -4   7  -8      109.04      166.03     23.43 o
  -3   7  -8      232.15      248.12     19.42 o
  -2   7  -8       78.76       92.74     18.37 o
  -1   7  -8      285.73      238.30     27.18 o
   0   7  -8      106.58      143.88     22.85 o
   1   7  -8      100.56      128.03     22.38 o
   2   7  -8      642.36      646.16     44.38 o
   3   7  -8      217.41      239.32     31.01 o
   4   7  -8       78.05       56.47     16.71 o
   5   7  -8      109.87      104.91     23.93 o
   6   7  -8      101.04       93.04     22.44 o
  -5   8  -8      443.43      434.78     44.54 o
  -4   8  -8      148.31      130.05     16.86 o
  -3   8  -8      210.57      212.61     28.53 o
  -2   8  -8      306.88      372.26     33.62 o
  -1   8  -8       89.06       91.40     20.27 o
   0   8  -8       13.01       17.00      7.87 o
   1   8  -8        4.51        9.07      8.54 o
   2   8  -8      223.53      199.50     28.73 o
   3   8  -8      345.60      386.30     36.83 o
   4   8  -8      388.87      385.81     37.04 o
   5   8  -8      287.02      295.05     37.19 o
  -3   9  -8       67.26       63.90     16.53 o
  -2   9  -8      165.52      207.17     29.58 o
  -1   9  -8       98.14      102.95     21.45 o
   0   9  -8       15.66       26.68     11.03 o
   1   9  -8      122.58       88.41     20.74 o
   2   9  -8      144.01      164.92     27.74 o
   3   9  -8      275.62      304.21     36.95 o
   4   9  -8      175.18      202.81     32.01 o
  -1  10  -8       95.08      105.62     22.24 o
   0  10  -8       80.20       85.25     20.01 o
   1  10  -8      278.64      307.34     37.51 o
   2  10  -8       48.66       25.69     14.13 o
  -7   0  -7      220.58      194.73     28.35 o
  -5   0  -7      158.34      145.79     22.38 o
  -3   0  -7     6350.73     6097.90    176.51 o
  -1   0  -7       53.84       38.49      6.27 o
  -8   1  -7      207.75      254.98     34.65 o
  -7   1  -7      117.97      131.70     29.04 o
  -6   1  -7      267.64      276.42     28.44 o
  -5   1  -7        7.19       10.35      4.39 o
  -4   1  -7      320.69      322.24     19.44 o
  -3   1  -7      865.85      933.13     24.86 o
  -2   1  -7     2161.73     2206.10     38.80 o
  -1   1  -7       83.28       74.75      6.03 o
   0   1  -7      506.15      487.47     16.86 o
   1   1  -7      293.03      278.52     15.05 o
   2   1  -7     1999.01     2000.10     72.67 o
   3   1  -7        9.40       14.60      7.05 o
  -8   2  -7       42.38       37.21      9.51 o
  -7   2  -7      518.09      561.39     31.34 o
  -6   2  -7       57.07       50.47     10.15 o
  -5   2  -7      194.89      232.08     18.53 o
  -4   2  -7       26.09       30.25      5.64 o
  -3   2  -7      361.73      367.00     14.89 o
  -2   2  -7      177.76      186.60     10.62 o
  -1   2  -7      610.13      584.39     18.71 o
   0   2  -7       79.14       56.14      7.85 o
   1   2  -7     4382.95     4584.83     92.31 o
   2   2  -7       90.64       63.14     13.60 o
   3   2  -7      647.56      598.39     36.80 o
   4   2  -7       20.18       15.74      7.96 o
  -8   3  -7      105.30      111.04     17.27 o
  -7   3  -7      226.18      190.16     20.70 o
  -6   3  -7      972.99      950.25     48.41 o
  -5   3  -7       11.08       10.20      5.28 o
  -4   3  -7      261.94      282.50     20.56 o
  -3   3  -7       22.15       25.91      5.16 o
  -2   3  -7      890.99      906.06     25.56 o
  -1   3  -7      136.29      139.95      9.78 o
   0   3  -7      968.16     1006.65     31.30 o
   1   3  -7      509.51      475.30     19.54 o
   2   3  -7      686.47      582.15     35.78 o
   3   3  -7       26.25       24.93      9.74 o
   4   3  -7      133.51       97.42     18.64 o
  -7   4  -7      357.18      427.04     52.06 o
  -6   4  -7       91.49       92.19     14.48 o
  -5   4  -7      538.59      585.50     37.21 o
  -4   4  -7      103.82       96.43     10.39 o
  -3   4  -7       34.80       38.04      8.73 o
  -2   4  -7      165.39      177.39     11.84 o
  -1   4  -7     1931.82     2039.48     73.17 o
   0   4  -7      118.60      114.14      9.82 o
   1   4  -7      832.15      859.12     43.74 o
   2   4  -7       14.80        2.40      4.30 o
   3   4  -7      463.31      469.10     33.47 o
   4   4  -7      101.12      124.31     20.80 o
   5   4  -7      145.60      134.84     23.52 o
  -7   5  -7       75.83       79.07     14.22 o
  -6   5  -7      450.34      475.82     28.62 o
  -5   5  -7       28.69       25.46      5.83 o
  -4   5  -7      297.99      293.92     15.71 o
  -3   5  -7       72.25       69.44      8.93 o
  -2   5  -7      275.38      285.22     17.10 o
  -1   5  -7      227.45      240.82     14.86 o
   0   5  -7     1396.13     1556.25     63.08 o
   2   5  -7      643.43      566.96     37.62 o
   3   5  -7       56.51       42.71     12.38 o
   4   5  -7        4.33        9.83      6.61 o
   5   5  -7       77.93       55.06     15.13 o
   6   5  -7      326.97      311.47     31.39 o
  -7   6  -7       94.16       83.81     14.98 o
  -6   6  -7      110.81      119.45     13.20 o
  -5   6  -7      570.19      524.45     23.14 o
  -4   6  -7      102.43       97.14     10.94 o
  -3   6  -7       10.15        5.44      5.34 o
  -2   6  -7       55.40       37.27      7.24 o
  -1   6  -7      943.32      927.17     48.19 o
   0   6  -7      708.82      622.26     38.50 o
   1   6  -7      507.40      517.05     36.01 o
   2   6  -7      550.02      558.98     38.27 o
   3   6  -7      433.15      413.10     33.50 o
   4   6  -7       11.09       22.70     10.04 o
   5   6  -7       30.49       26.88      8.03 o
   6   6  -7       30.15       23.79      8.78 o
   7   6  -7      404.82      430.48     42.01 o
  -6   7  -7       17.27       13.95      5.72 o
  -5   7  -7      253.95      255.23     21.12 o
  -4   7  -7      300.15      295.69     19.83 o
  -3   7  -7      248.82      285.92     19.08 o
  -2   7  -7      315.38      313.22     27.88 o
  -1   7  -7      185.64      171.47     23.43 o
   0   7  -7      306.86      292.98     26.92 o
   1   7  -7       68.49       75.37     16.82 o
   2   7  -7      446.30      482.30     36.37 o
   3   7  -7      362.37      373.64     32.59 o
   4   7  -7      104.78      125.89     15.99 o
   5   7  -7       84.04       66.83     12.80 o
   6   7  -7       32.96       39.36     11.35 o
  -5   8  -7       92.82       91.31     14.31 o
  -4   8  -7      206.77      209.83     36.25 o
  -3   8  -7      409.36      498.68     26.53 o
  -2   8  -7      325.63      332.74     30.63 o
  -1   8  -7      213.64      221.53     27.47 o
   0   8  -7      103.57      124.31     21.59 o
   1   8  -7       53.45       47.13     14.13 o
   2   8  -7       32.07       33.38     12.11 o
   3   8  -7      374.94      384.22     23.71 o
   4   8  -7      475.68      549.45     29.98 o
   5   8  -7      161.31      152.40     18.75 o
   6   8  -7      190.28      170.50     20.72 o
  -4   9  -7      169.98      209.62     28.93 o
  -3   9  -7      112.85      144.29     25.07 o
  -2   9  -7      198.77      188.47     27.68 o
  -1   9  -7      433.89      438.50     36.51 o
   0   9  -7       53.21       18.64      9.63 o
   1   9  -7       42.94       29.84     11.97 o
   2   9  -7      108.02      100.79     21.91 o
   3   9  -7      413.08      387.59     36.57 o
   4   9  -7      196.47      184.73     25.58 o
   5   9  -7       98.40      106.04     20.77 o
  -3  10  -7       53.00       71.88     18.93 o
  -2  10  -7       89.40      118.90     23.23 o
  -1  10  -7       42.74       56.23     16.21 o
   0  10  -7      203.11      166.56     27.09 o
   1  10  -7      115.73       73.23     18.14 o
   2  10  -7      104.98      112.23     23.52 o
   3  10  -7      132.45       98.48     21.56 o
  -8   0  -6      119.58      128.38     25.01 o
  -6   0  -6      133.17      129.43     21.80 o
  -4   0  -6      308.13      303.86     24.81 o
  -2   0  -6     7685.51     7944.48    142.66 o
   0   0  -6     1472.79     1502.72     38.25 o
  -8   1  -6        6.37       11.95      6.82 o
  -7   1  -6      275.00      311.48     21.83 o
  -6   1  -6      366.33      362.61     32.43 o
  -5   1  -6      337.92      346.86     20.86 o
  -4   1  -6       30.89       35.17      5.19 o
  -3   1  -6     1968.33     2009.54     40.37 o
  -2   1  -6      692.29      698.97     15.54 o
  -1   1  -6      565.92      556.90     13.65 o
   0   1  -6       18.43       18.70      3.70 o
   1   1  -6     1581.39     1646.21     40.68 o
   2   1  -6       55.06       49.47     10.62 o
   3   1  -6       28.17       13.98      7.28 o
  -8   2  -6      226.60      214.00     21.61 o
  -7   2  -6       21.11       26.86     10.15 o
  -6   2  -6      913.55      946.70     58.15 o
  -5   2  -6       24.58       20.18      6.36 o
  -4   2  -6      291.24      296.84     19.16 o
  -3   2  -6       88.63       79.87      7.79 o
  -2   2  -6      364.12      347.12     13.66 o
  -1   2  -6       72.09       64.13      6.50 o
   0   2  -6     1602.86     1611.79     39.69 o
   1   2  -6      366.77      371.86     15.77 o
   2   2  -6     2698.57     2880.43     89.38 o
   3   2  -6       73.83       50.23     12.00 o
   4   2  -6      177.96      207.46     23.23 o
  -8   3  -6       37.74       47.45     10.74 o
  -7   3  -6      383.37      429.24     26.48 o
  -6   3  -6       99.67       84.66     13.01 o
  -5   3  -6      144.15      143.72     11.35 o
  -4   3  -6      209.89      219.74     12.11 o
  -3   3  -6      868.83      887.92     25.20 o
  -2   3  -6       93.36       83.92     13.46 o
  -1   3  -6     1342.09     1268.03     30.32 o
   0   3  -6       92.14       93.05      8.13 o
   1   3  -6     3523.82     3704.28     74.68 o
   2   3  -6      477.66      478.46     29.84 o
   3   3  -6        5.68       11.82      5.44 o
   4   3  -6       78.64       77.47     15.94 o
   5   3  -6      136.62      117.58     20.04 o
  -8   4  -6      362.03      359.45     25.19 o
  -7   4  -6        4.19        4.14      4.81 o
  -6   4  -6      663.32      647.75     38.36 o
  -5   4  -6      156.62      155.71     12.30 o
  -4   4  -6      518.23      530.91     20.12 o
  -3   4  -6       49.10       52.09      7.85 o
  -2   4  -6      775.36      800.56     24.07 o
  -1   4  -6      442.65      464.83     28.29 o
   0   4  -6      798.38      771.40     25.07 o
   1   4  -6      178.48      158.39     14.19 o
   2   4  -6       88.89      106.76     16.71 o
   3   4  -6       77.69       61.82     13.87 o
   4   4  -6      227.47      215.92     17.66 o
   5   4  -6       18.65       13.21      6.08 o
   6   4  -6     1756.58     1835.50     85.08 o
   7   4  -6      188.50      178.82     28.55 o
  -8   5  -6       70.93       56.26     12.75 o
  -7   5  -6      475.05      465.53     28.52 o
  -6   5  -6       78.78       97.62     11.21 o
  -5   5  -6      255.44      254.30     19.50 o
  -4   5  -6      201.90      205.35     13.35 o
  -3   5  -6      236.93      211.36     12.81 o
  -2   5  -6      128.22      114.07     11.86 o
  -1   5  -6      875.42      881.65     29.51 o
   0   5  -6      789.32      812.31     29.21 o
   2   5  -6      229.98      178.23     21.45 o
   3   5  -6      193.05      169.75     15.46 o
   4   5  -6       47.28       35.89      8.88 o
   5   5  -6      108.80      141.28     19.27 o
   6   5  -6       75.45       68.10     12.27 o
   7   5  -6      734.20      683.70     51.52 o
   8   5  -6      140.81      159.19     30.51 o
  -7   6  -6       55.58       52.29     14.94 o
  -6   6  -6      204.83      213.10     15.99 o
  -5   6  -6      409.04      384.83     33.20 o
  -4   6  -6      167.98      167.53     13.52 o
  -3   6  -6       13.48       11.30      5.07 o
  -2   6  -6      203.75      202.32     14.97 o
  -1   6  -6      197.00      218.18     18.29 o
   0   6  -6     1510.65     1525.26     63.34 o
   1   6  -6      390.26      406.11     30.11 o
   2   6  -6      700.14      672.20     27.92 o
   3   6  -6      707.75      736.20     65.58 o
   4   6  -6        0.02        2.65      4.29 o
   5   6  -6        6.46        8.39      4.94 o
   6   6  -6      101.14       99.95     15.04 o
   7   6  -6      209.49      198.33     31.66 o
  -7   7  -6      111.30      121.65     16.41 o
  -6   7  -6       76.34       73.56     10.59 o
  -5   7  -6      301.11      299.39     20.59 o
  -4   7  -6      290.56      287.18     19.16 o
  -3   7  -6      455.06      480.09     24.54 o
  -2   7  -6      139.26      151.40     21.36 o
  -1   7  -6      414.47      384.52     30.19 o
   0   7  -6      525.19      514.80     35.05 o
   1   7  -6       93.67      106.11     18.90 o
   2   7  -6      242.40      244.02     19.57 o
   3   7  -6      415.75      389.01     22.28 o
   4   7  -6       66.11       72.21     12.38 o
   5   7  -6      116.40       94.27     13.98 o
   6   7  -6      123.49      101.45     15.69 o
   7   7  -6      359.51      343.51     26.03 o
  -6   8  -6        3.87        9.13      6.00 o
  -5   8  -6       28.51       24.15      7.58 o
  -4   8  -6      333.48      308.92     29.11 o
  -3   8  -6      336.60      309.56     28.79 o
  -2   8  -6      348.51      336.89     29.52 o
  -1   8  -6      502.10      509.04     36.95 o
   0   8  -6      154.33      170.13     23.79 o
   1   8  -6       78.64       72.73     15.97 o
   2   8  -6       10.46        6.35      4.76 o
   3   8  -6      370.80      380.80     22.67 o
   4   8  -6      218.10      202.26     19.18 o
   5   8  -6      369.96      394.00     25.43 o
   6   8  -6      205.75      174.99     20.25 o
  -5   9  -6       95.21      103.13     21.80 o
  -4   9  -6      172.68      196.02     28.06 o
  -3   9  -6      107.17       94.06     19.60 o
  -2   9  -6      433.76      493.59     38.59 o
  -1   9  -6      103.23       86.42     18.87 o
   0   9  -6       77.11       79.26     18.08 o
   1   9  -6       44.94       36.80     12.87 o
   2   9  -6       81.70       98.01     20.60 o
   3   9  -6      136.47      150.03     33.05 o
   4   9  -6      370.63      375.15     24.68 o
   5   9  -6       32.05       29.84      9.97 o
  -4  10  -6      110.89      139.82     25.60 o
  -3  10  -6      133.23      134.08     24.08 o
  -2  10  -6        7.56        3.42      7.69 o
  -1  10  -6      311.81      256.87     31.77 o
   0  10  -6       34.54       28.88     12.55 o
   1  10  -6      272.25      312.31     31.71 o
   2  10  -6      168.78      200.44     29.75 o
   3  10  -6      282.56      330.19     33.44 o
   4  10  -6       33.96       41.08     14.75 o
  -2  11  -6       32.79       37.27     14.45 o
  -1  11  -6        9.98        4.48      8.72 o
   0  11  -6      131.14      150.20     26.51 o
   1  11  -6       73.87       44.56     15.15 o
   2  11  -6      302.68      363.31     36.83 o
  -9   0  -5      846.49      886.24     59.45 o
  -7   0  -5      280.71      313.43     30.34 o
  -5   0  -5      166.64      193.39     23.41 o
  -3   0  -5      898.69      853.29     23.21 o
  -1   0  -5     7260.63     7977.51    143.15 o
   1   0  -5      449.37      475.16     25.28 o
  -9   1  -5      141.82      151.25     19.26 o
  -8   1  -5      171.40      177.15     20.48 o
  -7   1  -5        9.66        2.79      3.97 o
  -6   1  -5      503.67      527.45     33.53 o
  -5   1  -5      128.40      123.62     13.35 o
  -4   1  -5       42.44       30.57      4.78 o
  -3   1  -5       33.37       33.99      3.20 o
  -2   1  -5     7028.03     7570.47    123.01 o
  -1   1  -5      478.39      535.07     12.65 o
   0   1  -5      265.57      223.85      9.74 o
   1   1  -5       31.76       27.45      4.63 o
   2   1  -5      274.19      257.22     19.72 o
   3   1  -5        3.63        1.84      3.57 o
  -9   2  -5      356.79      358.20     25.42 o
  -8   2  -5        5.65        3.99      4.65 o
  -7   2  -5      167.31      186.61     18.51 o
  -6   2  -5       48.55       46.18     12.30 o
  -5   2  -5     1131.19     1146.49     41.56 o
  -4   2  -5      115.07      119.80      8.95 o
  -3   2  -5      207.23      159.60     15.36 o
  -2   2  -5      302.92      313.60     12.01 o
  -1   2  -5      902.10      885.98     21.74 o
   0   2  -5      121.79      110.13      7.85 o
   1   2  -5     1873.05     1874.33     42.23 o
   2   2  -5      104.23       93.24     13.60 o
   3   2  -5     1612.19     1546.74     60.21 o
   4   2  -5       33.29       21.53      7.61 o
  -9   3  -5       23.72       19.55      7.34 o
  -8   3  -5      300.55      281.15     21.22 o
  -7   3  -5      108.41       95.72     13.96 o
  -6   3  -5      528.63      533.27     27.11 o
  -5   3  -5      203.95      194.99     11.83 o
  -4   3  -5      789.41      817.80     23.70 o
  -3   3  -5      258.90      279.93     12.60 o
  -2   3  -5       83.34       80.56      7.40 o
  -1   3  -5      377.10      361.57     13.46 o
   0   3  -5      878.12      875.94     25.04 o
   1   3  -5      353.36      348.51     28.57 o
   2   3  -5     2344.44     2587.89     84.58 o
   3   3  -5        4.38        1.75      2.72 o
   4   3  -5     1442.63     1496.45     44.55 o
   5   3  -5       21.95       12.12      5.03 o
   6   3  -5      323.58      299.82     29.40 o
   7   3  -5      124.74      112.87     22.44 o
   8   3  -5      210.11      174.66     28.85 o
  -8   4  -5       15.16       16.76      6.76 o
  -7   4  -5       69.85       72.23     25.10 o
  -6   4  -5      214.48      234.61     13.88 o
  -5   4  -5      599.50      581.85     21.13 o
  -4   4  -5      128.51      134.10     10.55 o
  -3   4  -5     1324.42     1294.05     31.89 o
  -2   4  -5      351.12      341.89     14.27 o
  -1   4  -5     1661.58     1768.18     63.55 o
   0   4  -5      303.51      304.40     13.62 o
   1   4  -5      251.68      261.33     25.03 o
   2   4  -5      167.21      168.29     12.44 o
   3   4  -5      125.62      125.36     18.05 o
   4   4  -5       60.51       61.72     10.11 o
   5   4  -5      620.33      604.14     33.85 o
   6   4  -5      207.08      208.45     27.59 o
   7   4  -5      855.03      837.79     55.09 o
   8   4  -5       75.79       71.30     21.15 o
   9   4  -5      367.34      333.09     40.87 o
  -8   5  -5      270.53      241.01     35.31 o
  -7   5  -5      101.24       93.82     14.36 o
  -6   5  -5       83.09       99.96     10.59 o
  -5   5  -5      247.44      234.16     13.89 o
  -4   5  -5     1041.07     1065.66     36.17 o
  -3   5  -5      284.74      268.76     17.01 o
  -2   5  -5      153.66      143.03     11.87 o
  -1   5  -5      438.99      425.09     18.71 o
   0   5  -5     1194.48     1214.23     33.57 o
   1   5  -5      399.24      395.79     18.14 o
   2   5  -5      274.43      231.79     14.51 o
   3   5  -5      148.74      141.98     13.49 o
   4   5  -5      881.43      892.96     33.96 o
   5   5  -5       19.08       14.38      5.97 o
   6   5  -5      223.50      255.81     19.78 o
   7   5  -5      251.83      233.03     32.15 o
   8   5  -5      344.76      379.55     39.61 o
  -8   6  -5       43.18       25.22     13.37 o
  -7   6  -5      453.61      454.49     21.47 o
  -6   6  -5      125.85      124.56     14.55 o
  -5   6  -5      218.96      246.70     18.42 o
  -4   6  -5      132.32      121.42     14.10 o
  -3   6  -5      124.13      112.87     17.76 o
  -2   6  -5      120.79       95.29     15.86 o
  -1   6  -5       64.65       59.19     13.05 o
   0   6  -5      698.75      710.92     24.86 o
   1   6  -5      838.23      830.61     69.46 o
   2   6  -5      255.96      231.05     15.34 o
   3   6  -5     1477.85     1565.07     46.77 o
   4   6  -5       43.61       32.56      7.75 o
   5   6  -5       70.46       99.21     15.83 o
   6   6  -5       43.60       46.58     10.34 o
   7   6  -5      124.14      114.33     24.90 o
   8   6  -5      218.14      175.57     31.57 o
  -7   7  -5      293.87      284.89     22.33 o
  -6   7  -5       79.54       70.95     12.35 o
  -5   7  -5       24.53       24.28      9.36 o
  -4   7  -5      303.71      308.22     26.95 o
  -3   7  -5      328.02      336.10     27.59 o
  -2   7  -5      439.66      488.61     33.59 o
  -1   7  -5      271.94      246.17     23.08 o
   0   7  -5      654.24      617.37     38.33 o
   1   7  -5      416.74      431.37     20.63 o
   2   7  -5       13.60       13.09      4.79 o
   3   7  -5      247.97      231.60     16.36 o
   4   7  -5      315.58      295.24     19.50 o
   5   7  -5      219.02      237.24     20.08 o
   6   7  -5      200.76      181.95     19.41 o
   7   7  -5       79.63       77.38     13.52 o
  -6   8  -5       10.90        8.43      7.37 o
  -5   8  -5        7.59       26.30     10.94 o
  -4   8  -5      313.50      316.21     28.82 o
  -3   8  -5      308.94      321.03     28.17 o
  -2   8  -5     1006.48     1146.57     57.69 o
  -1   8  -5      666.92      606.55     39.35 o
   0   8  -5      560.67      578.64     38.79 o
   1   8  -5       60.30       53.36     13.60 o
   2   8  -5      267.06      236.33     24.75 o
   3   8  -5       77.50       62.12     10.84 o
   4   8  -5      485.45      487.11     26.29 o
   5   8  -5      482.22      474.70     27.26 o
   6   8  -5      322.37      314.62     23.11 o
   7   8  -5      276.50      276.45     37.80 o
  -5   9  -5        9.06        6.82      7.99 o
  -4   9  -5       28.13       28.47     12.43 o
  -3   9  -5      617.03      552.07     40.08 o
  -2   9  -5      139.53      140.37     23.08 o
  -1   9  -5      626.80      683.11     44.41 o
   0   9  -5      209.27      251.17     28.61 o
   1   9  -5       53.09       57.69     14.63 o
   2   9  -5        3.41       -0.32      5.47 o
   3   9  -5       25.21       42.60      9.30 o
   4   9  -5      227.63      226.01     22.83 o
   5   9  -5      501.01      463.16     27.72 o
   6   9  -5      191.39      181.13     30.28 o
  -4  10  -5       96.39      111.35     22.50 o
  -3  10  -5       11.16       14.31      8.22 o
  -2  10  -5       61.61       62.90     17.32 o
  -1  10  -5       92.36       79.29     18.34 o
   0  10  -5      288.79      253.80     31.04 o
   1  10  -5       95.69       86.80     19.60 o
   2  10  -5      298.54      298.33     30.02 o
   3  10  -5       30.89       36.25     13.96 o
   4  10  -5      325.57      332.73     23.27 o
   5  10  -5       30.90       19.86      9.02 o
  -3  11  -5      192.10      224.52     32.74 o
  -2  11  -5       26.67       27.76     12.00 o
  -1  11  -5       97.20      106.82     23.20 o
   0  11  -5       47.56       33.41     14.75 o
   1  11  -5      262.86      283.91     33.50 o
   2  11  -5       51.30       49.06     15.01 o
   3  11  -5       69.50       70.10     19.40 o
  -8   0  -4      634.10      799.38     51.49 o
  -6   0  -4        8.01        7.37      5.53 o
  -4   0  -4      132.77      123.93      8.13 o
  -2   0  -4    27357.23    28997.62    474.99 o
   0   0  -4        0.65        4.42      2.12 o
  -9   1  -4      853.22     1017.05     43.43 o
  -8   1  -4       27.94       34.01      8.61 o
  -7   1  -4      175.13      205.75     29.91 o
  -6   1  -4      238.93      294.27     18.73 o
  -5   1  -4      110.83      113.00      8.59 o
  -4   1  -4       32.09       31.09      4.49 o
  -3   1  -4     1436.90     1480.67     23.42 o
  -2   1  -4     1493.23     1615.42     24.58 o
  -1   1  -4     8684.00     9223.69    234.19 o
   0   1  -4       14.15        6.20      3.08 o
   1   1  -4      925.36      936.45     35.69 o
   2   1  -4      152.93      161.79     14.13 o
   3   1  -4      740.35      730.83     34.08 o
   5   1  -4     3524.51     3642.97    118.87 o
   6   1  -4       63.83       43.09     12.90 o
  -9   2  -4      125.02      108.48     15.70 o
  -8   2  -4      228.19      243.31     19.70 o
  -7   2  -4       43.03       50.94      9.83 o
  -6   2  -4      648.89      675.85     21.80 o
  -5   2  -4      294.77      287.93     12.87 o
  -4   2  -4      499.70      506.84     16.48 o
  -3   2  -4       28.76       23.85      4.11 o
  -2   2  -4     1500.65     1615.97     32.15 o
  -1   2  -4      376.76      397.41     12.54 o
   1   2  -4       75.38       79.31     10.56 o
   2   2  -4     9179.02    10537.41    254.21 o
   3   2  -4      280.25      258.17     15.86 o
   4   2  -4      714.71      629.32     24.77 o
   5   2  -4       30.75       32.80     10.85 o
   6   2  -4      398.55      371.32     31.36 o
   7   2  -4       32.57       33.70     11.76 o
   8   2  -4       36.66       63.60     18.23 o
   9   2  -4       16.59        0.99      9.48 o
  -9   3  -4       97.99      121.22     27.82 o
  -8   3  -4       43.39       22.44      8.19 o
  -7   3  -4       91.50       96.62     13.26 o
  -6   3  -4      126.49      111.60      9.90 o
  -5   3  -4     1866.71     1826.68     40.31 o
  -4   3  -4      188.45      166.61     10.01 o
  -3   3  -4     1748.19     1824.04     37.38 o
  -2   3  -4       13.29        8.76      2.70 o
  -1   3  -4      644.70      611.97     17.10 o
   0   3  -4       11.05        5.53      2.31 o
   1   3  -4      609.37      575.41     19.69 o
   2   3  -4      689.48      697.56     32.18 o
   3   3  -4     1514.46     1605.38     42.72 o
   4   3  -4       95.39       84.08     14.28 o
   5   3  -4      441.25      389.82     30.46 o
   6   3  -4       28.28       24.46     10.12 o
   7   3  -4      712.98      647.98     45.46 o
   8   3  -4       39.90       16.03     12.05 o
   9   3  -4      348.01      381.92     39.20 o
  -9   4  -4       25.18       25.63     11.59 o
  -8   4  -4       18.67       30.37      8.60 o
  -7   4  -4       90.76       80.09      9.72 o
  -6   4  -4      353.92      360.70     16.43 o
  -5   4  -4      166.79      156.56     17.77 o
  -4   4  -4      976.71      986.85     32.23 o
  -3   4  -4      736.94      734.25     38.76 o
  -2   4  -4     1286.57     1224.42     35.82 o
  -1   4  -4      123.85      113.40     13.60 o
   0   4  -4     1419.79     1437.17     35.17 o
   1   4  -4      174.27      172.63     10.55 o
   2   4  -4     2165.85     2234.49     52.59 o
   3   4  -4       10.38        5.96      3.77 o
   4   4  -4      446.14      436.80     21.11 o
   5   4  -4      195.80      192.33     15.25 o
   6   4  -4      162.69      176.45     25.04 o
   7   4  -4      226.73      189.50     27.65 o
   8   4  -4      637.14      522.76     44.24 o
   9   4  -4       38.25       36.34     16.73 o
  -8   5  -4      112.65       97.34     21.68 o
  -7   5  -4      192.47      183.98     16.50 o
  -6   5  -4      179.36      163.65     15.15 o
  -5   5  -4      688.56      672.49     27.71 o
  -4   5  -4      552.90      562.07     33.26 o
  -3   5  -4     1050.73     1095.42     35.77 o
  -2   5  -4      247.24      267.08     21.18 o
  -1   5  -4      183.60      188.03     17.91 o
   0   5  -4      387.55      396.39     16.42 o
   1   5  -4     1250.45     1267.02     26.15 o
   2   5  -4      302.20      298.30     15.92 o
   3   5  -4     1321.23     1383.81     40.88 o
   4   5  -4      397.23      372.01     20.15 o
   5   5  -4       28.39       28.83      7.25 o
   6   5  -4       71.71       85.26     12.76 o
   7   5  -4      478.81      407.11     37.62 o
   8   5  -4       92.70       84.23     21.97 o
  -8   6  -4       28.61       18.64     11.53 o
  -7   6  -4      313.77      326.24     28.20 o
  -6   6  -4      167.74      166.11     15.98 o
  -5   6  -4      122.09       99.09     12.88 o
  -4   6  -4     1257.30     1318.92     42.82 o
  -3   6  -4      420.00      378.81     27.35 o
  -2   6  -4       38.64       14.16      6.99 o
  -1   6  -4      158.49      142.04     18.11 o
   0   6  -4      351.95      296.90     14.86 o
   1   6  -4      839.44      879.99     28.86 o
   2   6  -4      994.18      928.11     41.44 o
   3   6  -4      878.73      874.55     31.66 o
   4   6  -4      887.99      908.15     34.18 o
   5   6  -4       27.19       29.95     13.65 o
   6   6  -4        6.78        9.14      5.55 o
   7   6  -4       36.04       15.33     11.61 o
   8   6  -4      364.01      345.29     40.73 o
  -7   7  -4      151.92      165.42     24.05 o
  -6   7  -4      112.67      153.66     22.79 o
  -5   7  -4        3.68        1.76      5.62 o
  -4   7  -4      835.82      850.78     46.69 o
  -3   7  -4      573.48      563.80     35.52 o
  -2   7  -4      185.81      196.46     22.53 o
  -1   7  -4      337.52      328.49     26.42 o
   0   7  -4      168.03      151.46     20.07 o
   1   7  -4      634.57      611.04     24.40 o
   2   7  -4        5.59        0.87      3.05 o
   3   7  -4      575.62      567.11     25.59 o
   4   7  -4      765.54      794.64     32.48 o
   5   7  -4      163.49      167.28     16.70 o
   6   7  -4      115.60       86.96     13.60 o
   7   7  -4      132.77      128.32     26.54 o
  -7   8  -4      118.27      139.50     23.90 o
  -6   8  -4        6.18        0.59      7.02 o
  -5   8  -4        4.26       -5.59      5.59 o
  -4   8  -4      105.44      115.86     20.19 o
  -3   8  -4      752.33      696.86     42.57 o
  -2   8  -4      846.27      896.45     47.92 o
  -1   8  -4      769.96      728.05     43.04 o
   0   8  -4      535.14      553.62     37.07 o
   1   8  -4        0.90        4.02      4.07 o
   2   8  -4      130.36      121.76     13.05 o
   3   8  -4      121.20      131.11     16.76 o
   4   8  -4      448.40      435.34     23.90 o
   5   8  -4      356.97      320.53     21.40 o
   6   8  -4      400.27      330.86     34.46 o
   7   8  -4      378.14      398.65     40.17 o
  -6   9  -4       57.86       73.79     18.14 o
  -5   9  -4       99.81      122.85     22.79 o
  -4   9  -4      143.00      145.46     23.73 o
  -3   9  -4      274.30      257.52     29.11 o
  -2   9  -4      421.51      416.79     33.38 o
  -1   9  -4      355.03      309.30     28.26 o
   0   9  -4      327.20      307.11     28.47 o
   1   9  -4       59.80       49.12     12.93 o
   2   9  -4        0.47       11.07      5.21 o
   3   9  -4      139.25      146.87     37.08 o
   4   9  -4      680.28      677.68     31.48 o
   5   9  -4      315.10      267.08     22.01 o
   6   9  -4       48.34       28.82     14.01 o
  -5  10  -4      257.46      291.48     34.29 o
  -4  10  -4       32.32       29.78     12.46 o
  -3  10  -4      215.83      224.43     29.61 o
  -2  10  -4       44.38       41.31     14.48 o
  -1  10  -4       72.91       86.83     18.64 o
   0  10  -4      129.92      134.49     23.26 o
   1  10  -4       78.54       62.38     15.86 o
   2  10  -4      134.04      137.45     22.56 o
   3  10  -4      514.26      543.64     28.17 o
   4  10  -4      179.45      178.89     18.79 o
   5  10  -4       73.53       81.22     21.18 o
  -3  11  -4       28.90       36.95     14.92 o
  -2  11  -4       43.21       53.95     16.47 o
  -1  11  -4       34.26       29.02     12.08 o
   0  11  -4      113.33      127.24     24.17 o
   1  11  -4       29.33       30.22     12.58 o
   2  11  -4      363.18      390.46     35.20 o
   3  11  -4       48.56       57.78     17.12 o
   4  11  -4      120.17      150.53     25.80 o
  -1  12  -4      107.17      119.66     23.84 o
   0  12  -4        6.25       12.35      9.77 o
   1  12  -4      144.49      212.99     30.87 o
  -9   0  -3      787.47      829.10     53.13 o
  -7   0  -3      113.10      129.93     21.30 o
  -5   0  -3      270.74      275.35     12.63 o
  -3   0  -3     1610.87     1634.05     35.18 o
   1   0  -3      179.65      171.15     12.14 o
   5   0  -3     2645.06     2723.97     92.36 o
  -9   1  -3      243.63      238.51     21.68 o
  -8   1  -3      603.85      569.40     29.09 o
  -7   1  -3       12.89        7.54     10.80 o
  -6   1  -3      454.08      450.33     16.46 o
  -5   1  -3      634.16      641.86     19.07 o
  -4   1  -3     3121.63     3354.86     46.29 o
  -3   1  -3       24.15       22.19      3.06 o
  -2   1  -3     2348.95     2424.84     40.55 o
  -1   1  -3     1045.41     1101.51     17.46 o
   0   1  -3      171.09      145.58     12.35 o
   1   1  -3       37.98       28.58      6.17 o
   2   1  -3      247.60      230.57     15.45 o
   3   1  -3        7.26        3.36      3.42 o
   4   1  -3     3375.54     3576.03    109.89 o
   5   1  -3       20.79       18.99      7.96 o
   6   1  -3     2062.54     2153.67     83.41 o
   7   1  -3       44.50       21.77     10.47 o
   8   1  -3       12.08        6.38      6.29 o
   9   1  -3        2.05       -2.72      7.23 o
  -9   2  -3       53.48       54.08     12.26 o
  -8   2  -3      154.51      136.63     17.35 o
  -7   2  -3      249.11      236.09     43.39 o
  -6   2  -3       36.39       37.11      5.59 o
  -5   2  -3     4126.60     4302.79     72.76 o
  -4   2  -3       47.21       44.24     14.73 o
  -3   2  -3     1288.41     1177.52     45.03 o
  -2   2  -3       40.03       46.65      5.15 o
  -1   2  -3      176.33      145.05      6.73 o
   1   2  -3      487.03      451.03     28.25 o
   2   2  -3      439.83      437.45     16.33 o
   3   2  -3     7354.98     8236.03    148.62 o
   4   2  -3       28.26       36.54     10.15 o
   5   2  -3     1149.57     1152.71     53.72 o
   6   2  -3       67.56       67.90     15.48 o
   7   2  -3       27.57       31.25     12.17 o
   8   2  -3       25.28       20.07     10.09 o
   9   2  -3      198.36      187.80     29.58 o
  -9   3  -3       26.10       12.32      9.10 o
  -8   3  -3       50.19       46.38     10.08 o
  -7   3  -3       19.87       18.60      4.52 o
  -6   3  -3      600.41      608.78     43.55 o
  -5   3  -3      444.01      461.49     19.49 o
  -4   3  -3     2063.90     2114.12     49.77 o
  -3   3  -3       66.30       47.77      6.75 o
  -2   3  -3      623.69      565.88     19.87 o
  -1   3  -3       49.11       37.94      5.64 o
   0   3  -3     1989.08     2145.19     80.29 o
   1   3  -3       39.13       39.88      5.81 o
   2   3  -3     5160.29     5569.23    104.09 o
   3   3  -3      396.17      386.00     17.12 o
   4   3  -3      165.85      145.92     12.27 o
   5   3  -3      162.04      180.92     21.85 o
   6   3  -3      117.71      106.23     19.25 o
   7   3  -3       70.84       60.01     15.18 o
   8   3  -3      374.41      380.16     35.61 o
   9   3  -3       23.99       24.58     12.70 o
  -9   4  -3        9.45        0.97      8.05 o
  -8   4  -3       29.17       20.83      8.63 o
  -7   4  -3      304.64      323.17     18.70 o
  -6   4  -3        4.29        5.67      4.10 o
  -5   4  -3     1362.13     1392.94     40.55 o
  -4   4  -3      187.82      187.26     12.29 o
  -3   4  -3     2146.42     2211.64     52.46 o
  -2   4  -3      243.99      250.22     13.58 o
  -1   4  -3       67.52       41.95      8.95 o
   0   4  -3     1009.46     1068.11     27.40 o
   1   4  -3     1700.55     1793.29     41.58 o
   2   4  -3      192.76      168.14     10.65 o
   3   4  -3      283.62      273.50     14.78 o
   4   4  -3       82.20       77.24      9.68 o
   5   4  -3      555.10      578.01     25.24 o
   6   4  -3       50.54       40.61     12.64 o
   7   4  -3      864.41      862.10     53.39 o
   8   4  -3      138.94      125.39     24.72 o
   9   4  -3      123.26      170.24     29.72 o
  -8   5  -3       47.30       22.47      9.54 o
  -7   5  -3       52.95       48.68     12.43 o
  -6   5  -3      899.25      905.34     80.12 o
  -5   5  -3      278.35      254.49     16.03 o
  -4   5  -3     1550.10     1636.31     45.32 o
  -3   5  -3      122.66      111.15     11.23 o
  -2   5  -3      193.59      173.37     16.56 o
  -1   5  -3       85.79       75.74      8.03 o
   0   5  -3      673.61      615.27     20.17 o
   1   5  -3      439.09      444.27     17.81 o
   2   5  -3     1893.23     1960.62     47.90 o
   3   5  -3      339.82      323.58     20.54 o
   4   5  -3      558.08      542.19     23.65 o
   5   5  -3      188.42      188.36     15.88 o
   6   5  -3      120.79      121.57     19.91 o
   7   5  -3       56.42       51.23     15.92 o
   8   5  -3      346.21      359.80     36.89 o
   9   5  -3      123.17      123.43     27.71 o
  -8   6  -3       25.02       27.27     11.23 o
  -7   6  -3      236.44      261.20     25.60 o
  -6   6  -3      299.29      312.14     19.07 o
  -5   6  -3      595.60      583.47     26.28 o
  -4   6  -3      520.85      530.53     24.20 o
  -3   6  -3      806.52      818.89     41.22 o
  -2   6  -3       27.80       38.94      9.77 o
  -1   6  -3      122.37      129.74     14.09 o
   0   6  -3       71.15       85.96      8.44 o
   1   6  -3     2175.85     2316.19     54.31 o
   2   6  -3      790.21      811.70     28.03 o
   3   6  -3      953.96      953.79     32.44 o
   4   6  -3      913.01      913.24     33.11 o
   5   6  -3      121.33      118.87     13.56 o
   6   6  -3       32.93       31.31      8.07 o
   7   6  -3       33.19       20.80     11.85 o
   8   6  -3       54.27       52.66     18.52 o
  -8   7  -3       49.46       66.30     17.00 o
  -7   7  -3       73.40      110.30     21.27 o
  -6   7  -3      361.79      342.21     29.90 o
  -5   7  -3      150.92      161.61     22.12 o
  -4   7  -3      448.33      480.42     33.09 o
  -3   7  -3      428.97      455.32     31.22 o
  -2   7  -3      332.90      300.82     24.43 o
  -1   7  -3      391.37      369.39     27.09 o
   0   7  -3      294.15      287.89     16.11 o
   1   7  -3      737.01      696.39     28.53 o
   2   7  -3       67.71       51.83      8.39 o
   3   7  -3      172.13      167.93     14.62 o
   4   7  -3      829.46      786.20     31.29 o
   5   7  -3      227.59      232.27     22.02 o
   6   7  -3      205.44      217.41     29.87 o
   7   7  -3      118.59      110.41     23.90 o
   8   7  -3      109.43      110.27     25.57 o
  -7   8  -3       99.70       92.07     19.75 o
  -6   8  -3      231.40      204.88     27.00 o
  -5   8  -3       12.32       11.32      7.46 o
  -4   8  -3       14.24        6.38      6.76 o
  -3   8  -3      505.06      553.48     37.24 o
  -2   8  -3      803.59      782.85     43.59 o
  -1   8  -3      968.68      950.66     48.16 o
   0   8  -3      588.47      597.77     36.78 o
   1   8  -3      135.94      129.23     12.55 o
   2   8  -3       15.89        6.93      4.41 o
   3   8  -3      168.99      154.82     15.01 o
   4   8  -3      102.86       90.14     13.44 o
   5   8  -3      519.63      509.37     26.36 o
   6   8  -3      795.36      780.10     53.80 o
   7   8  -3      111.30      123.52     25.60 o
  -6   9  -3       36.54       32.27     12.61 o
  -5   9  -3       48.41       57.17     14.83 o
  -4   9  -3       97.47       79.14     18.31 o
  -3   9  -3      177.62      205.18     25.83 o
  -2   9  -3      427.53      390.11     31.57 o
  -1   9  -3      375.41      372.76     30.13 o
   0   9  -3      276.61      256.73     24.31 o
   1   9  -3      354.55      408.33     31.66 o
   2   9  -3      128.14      140.34     14.29 o
   3   9  -3       98.27      115.93     23.29 o
   4   9  -3      178.20      173.89     34.65 o
   5   9  -3      579.91      594.67     45.61 o
   6   9  -3      129.30      139.47     27.30 o
  -5  10  -3      115.75       77.91     19.43 o
  -4  10  -3       20.73       40.08     14.13 o
  -3  10  -3       97.08       83.56     18.72 o
  -2  10  -3      113.21      113.37     21.62 o
  -1  10  -3       37.66       29.81     11.32 o
   0  10  -3      228.01      247.36     28.20 o
   1  10  -3       53.04       52.16     13.28 o
   2  10  -3      571.03      631.01     41.08 o
   3  10  -3      124.87      120.11     14.95 o
   4  10  -3      106.36      110.73     14.63 o
   5  10  -3      151.41      145.61     27.06 o
  -4  11  -3       27.05       33.67     12.81 o
  -3  11  -3       44.43       37.30     14.31 o
  -2  11  -3       44.14       36.98     13.19 o
  -1  11  -3       63.56       95.05     21.01 o
   0  11  -3       48.01       21.27     10.91 o
   1  11  -3      181.57      221.33     29.34 o
   2  11  -3      112.72      158.92     24.84 o
   3  11  -3      286.22      335.13     31.71 o
   4  11  -3        7.90       -6.49      8.22 o
  -2  12  -3      130.94      151.78     27.38 o
  -1  12  -3       40.05       46.84     16.15 o
   0  12  -3      191.12      270.30     34.41 o
   1  12  -3       39.62       44.32     15.45 o
   2  12  -3      119.02      138.59     25.31 o
  -8   0  -2     2349.31     2398.49     94.47 o
  -6   0  -2     1399.09     1409.75     37.90 o
  -4   0  -2        0.94        4.07      2.49 o
  -2   0  -2      827.84      839.39     32.74 o
   4   0  -2     1728.06     1804.99     63.11 o
   6   0  -2     2683.29     2844.15     97.37 o
   8   0  -2       85.81       89.61     17.88 o
  -9   1  -2      283.06      286.04     20.36 o
  -8   1  -2      234.21      221.11     30.11 o
  -7   1  -2      717.68      732.17     30.43 o
  -6   1  -2       20.57       21.76      4.54 o
  -5   1  -2     1757.32     1780.61     29.54 o
  -4   1  -2      255.94      263.04      8.79 o
  -3   1  -2       33.03       33.14      3.48 o
  -2   1  -2       34.15       28.98      3.68 o
  -1   1  -2    17363.30    19917.66    481.39 o
   1   1  -2     1917.88     1757.68     51.37 o
   2   1  -2       55.78       36.26      4.57 o
   3   1  -2     3860.01     4323.75    120.65 o
   4   1  -2      168.76      180.25     16.44 o
   5   1  -2      107.28       88.94     14.57 o
   6   1  -2       93.79       84.43     15.59 o
   7   1  -2     1741.74     1585.77     70.04 o
   8   1  -2        3.08        9.92      6.52 o
   9   1  -2      273.46      263.05     31.57 o
  10   1  -2       31.67       31.98     16.15 o
  -9   2  -2        5.68        2.16      6.38 o
  -8   2  -2      588.17      590.15     39.25 o
  -7   2  -2       24.02       19.28      4.59 o
  -6   2  -2      991.07      982.45     31.49 o
  -5   2  -2      201.07      175.34     11.25 o
  -4   2  -2     3640.55     3826.81     75.25 o
  -3   2  -2       61.40       63.82      6.50 o
  -2   2  -2       59.14       41.14      5.06 o
  -1   2  -2      226.84      211.35     15.26 o
   0   2  -2      112.68       98.76      5.38 o
   1   2  -2      130.32      127.72     10.40 o
   2   2  -2     3807.05     4169.13     78.44 o
   3   2  -2      758.60      774.71     27.69 o
   4   2  -2     2539.19     2514.90     84.58 o
   5   2  -2       80.46       86.22     14.83 o
   6   2  -2      460.29      420.36     31.54 o
   7   2  -2       40.03       35.78     12.32 o
   8   2  -2      114.41      125.80     22.21 o
   9   2  -2       13.89        8.95      8.69 o
  -9   3  -2      193.02      186.48     27.94 o
  -8   3  -2        7.59       14.57      7.23 o
  -7   3  -2      859.53      870.33     32.08 o
  -6   3  -2       57.03       59.19     16.97 o
  -5   3  -2     2257.78     2232.61     90.34 o
  -4   3  -2      462.58      457.24     24.91 o
  -3   3  -2      173.69      152.99      9.61 o
  -2   3  -2      399.51      407.75     15.56 o
  -1   3  -2      426.51      403.28     15.99 o
   0   3  -2      214.20      235.10      9.51 o
   1   3  -2     1292.23     1318.67     30.94 o
   2   3  -2      484.07      482.27     17.13 o
   3   3  -2     5941.29     6868.75    124.87 o
   4   3  -2      168.89      152.59     10.61 o
   5   3  -2      812.30      828.46     44.32 o
   6   3  -2       54.88       34.64     11.35 o
   7   3  -2      107.83      116.12     20.54 o
   8   3  -2       70.51       72.44     18.29 o
   9   3  -2      336.73      324.16     34.35 o
  -8   4  -2      218.12      273.17     25.28 o
  -7   4  -2       74.67       68.32      9.96 o
  -6   4  -2      368.86      355.63     18.47 o
  -5   4  -2      108.75      113.71     11.03 o
  -4   4  -2      868.04      903.91     28.78 o
  -3   4  -2      247.28      217.51     12.30 o
  -2   4  -2     1611.20     1626.10    118.88 o
  -1   4  -2       67.66       63.99      4.88 o
   0   4  -2     4174.95     4301.61     79.92 o
   1   4  -2      462.18      466.17     16.67 o
   2   4  -2      457.67      436.62     17.67 o
   3   4  -2      648.63      674.15     23.53 o
   4   4  -2       83.07       79.52      9.33 o
   5   4  -2       64.95       45.23     18.48 o
   6   4  -2      461.27      508.45     37.07 o
   7   4  -2       18.70       10.39      8.13 o
   8   4  -2      694.78      686.36     49.53 o
   9   4  -2       55.22       52.69     17.61 o
  -8   5  -2       21.06        9.98      7.43 o
  -7   5  -2      495.80      533.76     36.10 o
  -6   5  -2      405.98      405.54     29.42 o
  -5   5  -2      717.30      703.71     60.41 o
  -4   5  -2      231.18      219.45     13.70 o
  -3   5  -2      825.61      771.33     26.87 o
  -2   5  -2      438.24      439.35     25.63 o
  -1   5  -2      148.96      139.89     16.12 o
   0   5  -2        2.18        1.69      2.18 o
   1   5  -2     1677.52     1765.87     42.15 o
   2   5  -2     1088.85     1158.02     32.48 o
   3   5  -2      626.02      588.19     22.47 o
   4   5  -2      521.10      573.51     33.10 o
   6   5  -2       28.30       19.28      8.98 o
   7   5  -2       64.53       55.15     16.41 o
   8   5  -2      235.40      238.62     32.68 o
   9   5  -2      433.19      434.37     42.71 o
  -8   6  -2      105.78       91.08     18.67 o
  -7   6  -2       54.74       48.13     13.22 o
  -6   6  -2     1206.50     1138.29     55.50 o
  -5   6  -2      259.05      230.94     15.60 o
  -4   6  -2      635.49      630.98     36.31 o
  -3   6  -2      995.46     1022.81     47.02 o
  -2   6  -2        9.01        2.14      4.39 o
  -1   6  -2      126.01      125.35      9.57 o
   0   6  -2      151.61      148.27     10.65 o
   1   6  -2      734.34      739.17     24.83 o
   2   6  -2     1821.12     1864.14     46.76 o
   3   6  -2      629.55      602.14     24.01 o
   4   6  -2     1873.09     1911.48     51.19 o
   6   6  -2       23.08       28.99     11.61 o
   7   6  -2       12.16        7.02      7.61 o
   8   6  -2       79.72       84.58     22.76 o
  -8   7  -2       40.02       27.71     11.91 o
  -7   7  -2      348.03      401.31     33.85 o
  -6   7  -2      436.00      421.56     33.53 o
  -5   7  -2      139.53      143.06     21.12 o
  -4   7  -2      128.77      118.34     18.55 o
  -3   7  -2      661.82      655.35     37.68 o
  -2   7  -2      246.12      233.82     21.15 o
  -1   7  -2      410.50      367.40     25.95 o
   0   7  -2      164.65      156.98     11.14 o
   1   7  -2      682.59      650.17     24.30 o
   2   7  -2      475.63      484.42     21.26 o
   3   7  -2       35.94       41.61      7.66 o
   4   7  -2      742.13      774.37     34.55 o
   6   7  -2       51.39       26.27     11.23 o
   7   7  -2      117.70      127.27     25.31 o
   8   7  -2       63.89       45.11     17.03 o
  -7   8  -2      265.74      274.43     32.39 o
  -6   8  -2      237.10      245.11     29.58 o
  -5   8  -2       29.41       23.84      9.92 o
  -4   8  -2       12.52        3.98      4.83 o
  -3   8  -2      427.44      412.69     31.04 o
  -2   8  -2      643.05      660.64     39.44 o
  -1   8  -2      959.56     1053.24     50.38 o
   0   8  -2      515.38      480.82     24.53 o
   1   8  -2     1055.74     1137.23     35.86 o
   2   8  -2       24.60       20.15      5.99 o
   3   8  -2      264.87      243.70     19.75 o
   4   8  -2      143.31      140.08     14.38 o
   5   8  -2      682.74      743.09     49.44 o
   6   8  -2      185.67      218.93     31.22 o
   7   8  -2       65.50       43.15     16.12 o
  -6   9  -2      181.27      186.16     28.17 o
  -5   9  -2      134.02      133.44     23.05 o
  -4   9  -2        0.06        9.83      6.90 o
  -3   9  -2      128.96      160.88     23.05 o
  -2   9  -2      494.86      526.30     36.51 o
  -1   9  -2      108.67      102.37     18.20 o
   0   9  -2      995.91     1073.78     53.63 o
   1   9  -2      142.93      132.65     13.18 o
   2   9  -2       57.53       55.27      9.64 o
   3   9  -2       99.05      102.64     12.78 o
   4   9  -2      376.42      376.60     21.83 o
   5   9  -2      190.87      197.83     29.46 o
   6   9  -2      291.92      287.15     36.57 o
  -5  10  -2      158.28      154.77     26.27 o
  -4  10  -2      114.96       99.06     20.45 o
  -3  10  -2      131.36      145.79     24.34 o
  -2  10  -2       99.95       71.36     16.68 o
  -1  10  -2       36.96       40.14     13.02 o
   0  10  -2      107.18      131.10     21.53 o
   1  10  -2      421.33      407.52     32.68 o
   2  10  -2       83.09       76.83     11.75 o
   3  10  -2      370.95      382.67     22.78 o
   4  10  -2      182.81      203.57     28.91 o
   5  10  -2      556.30      693.50     51.55 o
   6  10  -2        7.45       12.87     11.29 o
  -4  11  -2      218.57      259.71     33.35 o
  -3  11  -2       38.14       36.42     12.96 o
  -2  11  -2      259.86      221.12     29.40 o
  -1  11  -2       19.22       23.14     11.12 o
   0  11  -2      122.53      157.58     24.58 o
   1  11  -2       32.71       24.40     11.32 o
   2  11  -2      223.14      247.89     28.91 o
   3  11  -2       92.43       66.54     14.41 o
   4  11  -2      206.64      218.78     31.63 o
  -2  12  -2       20.60        7.40     10.24 o
  -1  12  -2      341.00      444.79     39.47 o
   0  12  -2       17.56       29.02     12.11 o
   1  12  -2       91.65      110.30     22.38 o
   2  12  -2        7.80        9.13      8.51 o
  -9   0  -1       30.67       35.69     11.82 o
  -7   0  -1     2298.16     2415.66     86.92 o
  -5   0  -1      128.45      126.98     14.79 o
  -3   0  -1      406.78      421.35     21.77 o
   3   0  -1     2278.90     2285.47     68.99 o
   5   0  -1      433.36      418.37     26.30 o
   7   0  -1     4612.52     4752.91    146.05 o
   9   0  -1      127.93      104.21     20.60 o
 -10   1  -1       49.46       48.54     14.72 o
  -9   1  -1        0.86       -4.20      4.20 o
  -8   1  -1     1520.09     1492.97     78.03 o
  -7   1  -1       80.70       72.34      8.27 o
  -6   1  -1      766.18      815.27     27.13 o
  -5   1  -1      128.47      152.66     12.24 o
  -4   1  -1      387.50      381.86     14.75 o
  -3   1  -1        8.69       17.05      3.49 o
  -2   1  -1      406.76      396.34     18.23 o
  -1   1  -1      252.38      227.53     10.09 o
   0   1  -1    13547.72    14883.30    334.81 o
   1   1  -1        0.28        1.52      2.78 o
   2   1  -1    10638.04     9234.50    228.00 o
   3   1  -1      491.86      550.04     22.88 o
   4   1  -1      368.26      357.79     15.52 o
   5   1  -1        1.38        0.42      2.56 o
   6   1  -1      926.68      836.37     55.25 o
   7   1  -1      371.81      352.77     19.89 o
   8   1  -1      389.80      364.61     21.45 o
   9   1  -1        2.62        8.78      8.02 o
  -9   2  -1      186.61      147.19     24.17 o
  -8   2  -1       99.47      101.61     18.71 o
  -7   2  -1      832.19      807.71     29.72 o
  -6   2  -1       36.71       34.73      6.76 o
  -5   2  -1     1816.76     1960.26     47.00 o
  -4   2  -1      318.07      303.89     13.79 o
  -3   2  -1     1057.83      992.65     35.84 o
  -2   2  -1       68.78       65.24      5.54 o
  -1   2  -1      530.34      570.11     33.24 o
   0   2  -1      112.02      118.84      7.20 o
   1   2  -1     2963.65     3253.66     86.66 o
   2   2  -1      168.55      149.79      7.89 o
   3   2  -1     9554.96    11071.25    278.79 o
   4   2  -1      123.54      124.02     15.33 o
   5   2  -1      526.45      424.34     28.50 o
   6   2  -1       41.09       44.94     12.76 o
   7   2  -1      253.68      225.25     25.86 o
   8   2  -1        9.28        7.37      6.90 o
   9   2  -1      181.27      215.86     29.20 o
  -8   3  -1      173.45      193.01     22.56 o
  -7   3  -1       83.72       75.21      9.89 o
  -6   3  -1      356.48      326.96     16.75 o
  -5   3  -1      188.30      202.36     16.95 o
  -4   3  -1     3155.35     3579.55    107.87 o
  -3   3  -1      161.55      152.88      9.31 o
  -2   3  -1     2320.63     2314.16     59.36 o
  -1   3  -1       46.16       45.13      5.37 o
   0   3  -1      420.20      364.00     19.87 o
   1   3  -1      917.84      922.71     23.22 o
   2   3  -1     1116.19     1093.63     27.66 o
   3   3  -1      460.94      500.38     27.59 o
   4   3  -1     2308.60     2397.14     96.12 o
   5   3  -1       26.01       21.21      8.02 o
   6   3  -1      333.02      250.58     24.28 o
   7   3  -1       34.72       21.47      9.60 o
   8   3  -1      555.16      540.72     40.99 o
   9   3  -1       98.25       93.80     22.53 o
  -8   4  -1       45.82       58.54     14.60 o
  -7   4  -1      299.68      281.36     24.93 o
  -6   4  -1       45.72       43.38      7.71 o
  -5   4  -1      129.71      131.35     10.76 o
  -4   4  -1      463.77      481.96     47.60 o
  -3   4  -1      620.85      559.16     21.23 o
  -2   4  -1      362.70      368.25     11.00 o
  -1   4  -1     1945.63     2060.10     41.68 o
   0   4  -1      491.77      496.63     15.65 o
   1   4  -1     4140.02     4416.22     82.29 o
   2   4  -1      366.64      368.72     14.80 o
   4   4  -1       60.99       53.41      8.46 o
   5   4  -1      250.10      229.64     13.63 o
   6   4  -1      130.60      114.60     20.07 o
   7   4  -1       55.01       56.87     14.77 o
   8   4  -1      193.42      224.19     30.08 o
   9   4  -1      540.96      420.97     40.26 o
  -9   5  -1      116.67      116.68     21.94 o
  -8   5  -1      141.20      153.30     22.97 o
  -7   5  -1      104.39       78.23     16.97 o
  -6   5  -1      484.26      464.51     32.18 o
  -5   5  -1      139.39      121.32     11.48 o
  -4   5  -1      359.23      368.56     17.50 o
  -3   5  -1      656.21      667.23     34.05 o
  -2   5  -1     1327.78     1354.10     30.77 o
  -1   5  -1       78.04       68.94      5.86 o
   0   5  -1      194.00      153.38      8.90 o
   1   5  -1      870.01      878.64     25.46 o
   2   5  -1     2142.29     2377.10     52.67 o
   4   5  -1     1129.32     1144.91     34.89 o
   5   5  -1      106.07      105.35     11.11 o
   6   5  -1       42.23       33.00     12.23 o
   7   5  -1      143.43      124.66     22.41 o
   8   5  -1      422.75      381.13     37.01 o
   9   5  -1      132.03      135.49     27.06 o
  -8   6  -1       68.36       94.09     20.57 o
  -7   6  -1       76.50       94.79     19.08 o
  -6   6  -1      300.61      289.23     26.56 o
  -5   6  -1      831.94      888.29     46.87 o
  -4   6  -1      401.96      433.35     29.84 o
  -3   6  -1     1458.13     1358.38     55.15 o
  -2   6  -1       84.91       70.65      6.24 o
  -1   6  -1       55.14       65.57      6.64 o
   0   6  -1        5.54        2.65      2.41 o
   1   6  -1      299.55      276.46     13.96 o
   2   6  -1     1422.29     1449.94     38.77 o
   4   6  -1      263.33      241.86     14.81 o
   5   6  -1     1035.37     1007.84     34.15 o
   6   6  -1       11.49        4.56      7.90 o
   7   6  -1       20.82       32.24     13.55 o
   8   6  -1      107.97       87.54     22.73 o
  -8   7  -1      301.44      319.86     35.25 o
  -7   7  -1      116.92      122.88     22.76 o
  -6   7  -1      350.23      349.91     30.60 o
  -5   7  -1      477.19      452.13     33.47 o
  -4   7  -1       73.12       62.26     13.60 o
  -3   7  -1      394.14      374.48     27.71 o
  -2   7  -1      306.54      264.36     22.03 o
  -1   7  -1      478.00      460.37     18.15 o
   0   7  -1      359.45      348.72     16.16 o
   1   7  -1      318.08      339.88     16.82 o
   2   7  -1     1503.30     1552.21     42.59 o
   3   7  -1       70.08       65.99      9.46 o
   4   7  -1      206.52      208.78     14.66 o
   5   7  -1      196.27      145.46     22.97 o
   6   7  -1      128.18      152.31     25.72 o
   7   7  -1      190.97      155.00     27.88 o
   8   7  -1      103.54      138.33     28.06 o
  -7   8  -1      292.82      311.32     34.41 o
  -6   8  -1      261.36      237.01     29.11 o
  -5   8  -1       61.12       56.76     14.01 o
  -4   8  -1       90.53       60.80     14.63 o
  -3   8  -1       34.90       25.86     10.09 o
  -2   8  -1      725.56      770.03     42.28 o
  -1   8  -1      614.01      585.51     35.61 o
   0   8  -1     2044.83     2182.06     53.55 o
   1   8  -1     1130.91     1167.50     36.21 o
   2   8  -1      301.75      304.19     17.32 o
   3   8  -1      125.58       92.77     11.33 o
   4   8  -1       19.57       15.40      8.43 o
   5   8  -1      152.91      156.35     24.93 o
   6   8  -1      196.85      237.68     32.04 o
   7   8  -1      342.17      377.32     38.82 o
  -7   9  -1      268.04      256.90     33.53 o
  -6   9  -1      149.74      156.20     26.48 o
  -5   9  -1      139.23      184.02     26.48 o
  -4   9  -1       16.88       22.15      9.92 o
  -3   9  -1        0.33        0.18      4.94 o
  -2   9  -1      113.52       90.93     17.38 o
  -1   9  -1     1083.16     1125.44     54.48 o
   0   9  -1      347.41      340.05     27.53 o
   1   9  -1      375.65      342.98     19.01 o
   2   9  -1      253.15      227.79     15.82 o
   3   9  -1      216.18      207.64     16.05 o
   4   9  -1       44.89       45.46     13.81 o
   5   9  -1      190.53      219.42     30.43 o
   6   9  -1      263.18      191.63     30.78 o
   7   9  -1      201.22      246.98     36.22 o
  -6  10  -1      189.08      169.78     28.73 o
  -5  10  -1       87.72       56.73     16.41 o
  -4  10  -1      446.46      510.97     39.47 o
  -3  10  -1       19.02       32.50     11.91 o
  -2  10  -1      300.67      267.64     26.74 o
  -1  10  -1        5.28        2.78      5.73 o
   0  10  -1       98.96      103.92     19.08 o
   1  10  -1      182.18      148.16     21.12 o
   2  10  -1      139.17      141.87     24.46 o
   3  10  -1      173.30      160.33     26.17 o
   4  10  -1      372.09      335.57     33.44 o
   5  10  -1       32.77       38.30     14.83 o
   6  10  -1      148.75      154.36     29.37 o
  -4  11  -1       89.79      116.18     22.62 o
  -3  11  -1      244.58      264.04     32.12 o
  -2  11  -1       19.11       25.25     11.44 o
  -1  11  -1      134.91      168.69     25.54 o
   0  11  -1       47.32       46.23     13.84 o
   1  11  -1      140.98      171.68     24.14 o
   2  11  -1       42.27       27.30     11.32 o
   3  11  -1      385.56      438.76     38.21 o
   4  11  -1       38.20       57.66     18.64 o
  -3  12  -1       16.89        6.85      8.84 o
  -2  12  -1      104.47      142.07     26.01 o
  -1  12  -1       41.35       54.74     15.74 o
   0  12  -1      273.48      305.47     34.20 o
   1  12  -1       10.63       -2.34      9.30 o
  -8   0   0     2064.33     2140.21     83.70 o
   4   0   0      843.70      818.51     34.82 o
   6   0   0      353.23      342.71     24.84 o
   8   0   0     2066.67     2151.97     84.20 o
 -10   1   0        4.82       -6.52      6.52 o
  -9   1   0       93.70       83.85     18.29 o
  -8   1   0      154.83      142.68     14.05 o
  -7   1   0     2450.78     2438.83     88.35 o
  -6   1   0       15.79       11.34      4.20 o
  -5   1   0      565.71      504.30     27.18 o
  -4   1   0      301.79      368.55     20.22 o
  -3   1   0      276.59      277.91     15.65 o
  -2   1   0        9.38       10.30      3.77 o
  -1   1   0     9228.79    10672.34    242.45 o
   2   1   0        9.54       -4.29      4.29 o
   3   1   0      409.74      390.38     13.65 o
   4   1   0      314.78      291.39     35.17 o
   5   1   0      552.26      335.34    128.52 o
   6   1   0       15.74        8.37      4.45 o
   7   1   0     2498.07     1783.54    758.51 o
   8   1   0      147.48      151.46     22.15 o
   9   1   0       51.02       49.97     14.86 o
 -10   2   0      144.96       71.44     17.64 o
  -8   2   0      311.42      329.40     28.06 o
  -7   2   0      140.45      137.28     12.84 o
  -6   2   0      505.78      477.03     30.72 o
  -5   2   0      112.86      120.85      9.49 o
  -4   2   0     5011.99     5549.76    102.47 o
  -3   2   0      110.83      112.02      4.06 o
  -2   2   0      254.42      274.96      7.13 o
  -1   2   0       37.99       36.05      8.84 o
   1   2   0       48.09       37.24      5.41 o
   2   2   0      369.57      287.01     16.47 o
   3   2   0      107.55      110.39     11.61 o
   4   2   0     4996.61     5259.61    148.83 o
   5   2   0      107.37       90.05     17.36 o
   6   2   0      542.88      475.30     21.04 o
   7   2   0      128.95      128.73     19.89 o
   8   2   0      300.13      341.22     30.46 o
   9   2   0       65.79       61.15     18.14 o
  10   2   0      127.41      120.62     25.37 o
  -9   3   0      432.79      472.35     36.80 o
  -8   3   0       37.05       23.11     10.01 o
  -7   3   0      243.68      260.73     24.08 o
  -6   3   0       99.58       89.97     10.43 o
  -5   3   0       25.08       24.95      2.99 o
  -4   3   0      525.24      569.13     25.86 o
  -3   3   0     2525.27     2810.21     44.72 o
  -2   3   0       32.62       29.03      3.90 o
  -1   3   0     5597.84     6145.01    105.98 o
   0   3   0       20.68        8.08      3.23 o
   1   3   0     5767.07     5659.25    145.00 o
   2   3   0       38.32       44.62      7.99 o
   3   3   0     2547.14     2654.46     54.57 o
   4   3   0      509.80      503.36     30.13 o
   5   3   0       16.68        7.46      5.44 o
   6   3   0       92.20       98.24     17.32 o
   7   3   0      262.39      256.23     26.13 o
   8   3   0       45.84       52.87     14.57 o
   9   3   0      407.27      452.72     39.94 o
  -9   4   0      164.42      158.04     24.34 o
  -8   4   0      298.25      286.28     27.68 o
  -7   4   0       13.97        9.80      7.31 o
  -6   4   0      294.28      318.93     25.98 o
  -5   4   0       88.05       71.49      8.50 o
  -4   4   0      584.93      584.38     14.45 o
  -3   4   0       59.56       51.84      3.72 o
  -2   4   0     2319.40     2495.85     49.89 o
  -1   4   0     1061.24     1090.21     26.26 o
   0   4   0     1030.18     1044.31     25.66 o
   1   4   0     1043.78     1046.67     26.26 o
   2   4   0     2419.11     2413.65     50.22 o
   3   4   0       54.60       51.23      6.20 o
   4   4   0      525.94      514.45     19.46 o
   5   4   0       88.63       75.92     15.10 o
   6   4   0      331.57      256.23     25.31 o
   7   4   0       11.94       16.21      8.22 o
   8   4   0      300.93      312.49     32.04 o
   9   4   0      167.56      169.48     29.49 o
  -9   5   0      344.62      387.09     35.02 o
  -8   5   0      106.59       74.84     17.82 o
  -7   5   0       59.33       70.19     16.68 o
  -6   5   0      245.27      216.85     24.46 o
  -5   5   0      430.37      436.89     30.46 o
  -4   5   0      192.82      179.44     12.67 o
  -3   5   0     1752.48     1799.53     40.43 o
  -2   5   0      380.52      386.53     14.32 o
  -1   5   0     1302.17     1301.91     31.66 o
   0   5   0       20.01       11.95      3.47 o
   1   5   0     1410.28     1365.50     33.87 o
   3   5   0     1716.86     1761.55     42.65 o
   4   5   0      211.68      186.02     13.63 o
   5   5   0      393.86      381.33     30.34 o
   6   5   0      232.77      234.64     27.65 o
   7   5   0       91.12      140.70     24.25 o
   8   5   0       96.31       73.29     20.25 o
   9   5   0      355.25      355.73     40.99 o
  -8   6   0       37.66       44.59     14.86 o
  -7   6   0        7.17       14.54      8.34 o
  -6   6   0      159.26      171.47     23.67 o
  -5   6   0      942.23     1019.50     51.14 o
  -4   6   0      458.55      414.13     28.82 o
  -3   6   0      517.84      532.00     31.86 o
  -2   6   0     1587.28     1693.56     40.11 o
  -1   6   0        7.90       10.32      3.23 o
   0   6   0       30.50        9.95      3.29 o
   1   6   0        2.94        2.54      2.35 o
   3   6   0      513.66      492.12     19.76 o
   4   6   0      456.72      420.53     18.77 o
   5   6   0      951.01      972.46     53.39 o
   6   6   0      168.19      145.49     23.70 o
   7   6   0        7.95       12.20      9.68 o
   8   6   0       38.09       56.06     18.05 o
  -8   7   0       90.25       90.23     20.98 o
  -7   7   0      101.47       75.16     18.29 o
  -6   7   0      255.88      305.70     28.55 o
  -5   7   0      632.95      583.67     38.94 o
  -4   7   0      144.97      135.46     20.33 o
  -3   7   0       99.43      100.23     16.53 o
  -2   7   0     1046.43     1043.96     47.31 o
  -1   7   0      585.85      602.06     21.76 o
   0   7   0      205.40      195.09     12.14 o
   1   7   0      577.87      575.67     22.03 o
   2   7   0     1039.54      962.30     77.12 o
   3   7   0       98.34       70.36      9.09 o
   4   7   0      101.08       85.84     17.29 o
   5   7   0      672.48      640.22     43.86 o
   6   7   0      266.18      280.22     32.65 o
   7   7   0       93.64       95.82     22.06 o
   8   7   0      108.32      100.55     24.81 o
  -7   8   0      335.60      352.48     34.49 o
  -6   8   0      307.21      287.97     32.53 o
  -5   8   0      202.34      175.07     24.96 o
  -4   8   0       94.36       93.30     17.70 o
  -3   8   0       66.29       69.95     15.15 o
  -2   8   0      380.72      422.82     30.08 o
  -1   8   0      974.01     1032.02     39.22 o
   0   8   0     2189.39     2275.42     55.38 o
   1   8   0     1021.54     1079.28     34.18 o
   2   8   0      350.75      347.71     18.32 o
   3   8   0       38.81       28.57      6.95 o
   4   8   0      110.79       96.49     19.05 o
   5   8   0      186.12      207.46     27.94 o
   6   8   0      315.46      282.59     34.35 o
   7   8   0      337.80      383.64     38.79 o
  -7   9   0      118.76       93.88     22.44 o
  -6   9   0      616.18      668.28     47.45 o
  -5   9   0      138.29      156.82     24.99 o
  -4   9   0       23.15       16.68      7.96 o
  -3   9   0       87.43       91.69     18.05 o
  -2   9   0      511.10      470.15     33.09 o
  -1   9   0      602.03      598.85     37.07 o
   0   9   0      112.29      113.24     11.88 o
   1   9   0      592.97      633.22     39.95 o
   2   9   0      533.02      549.02     26.48 o
   3   9   0       62.99       39.29     12.58 o
   4   9   0        9.22       20.74     10.12 o
   5   9   0      157.80      174.37     28.09 o
   6   9   0      619.27      675.54     51.11 o
   7   9   0      131.16      123.40     28.29 o
  -6  10   0      179.50      204.91     31.07 o
  -5  10   0      279.15      245.08     31.86 o
  -4  10   0       95.79       95.17     20.63 o
  -3  10   0      288.52      293.24     28.26 o
  -2  10   0      121.90      118.58     20.33 o
  -1  10   0      128.50      127.76     20.63 o
   0  10   0       34.40       41.66     11.67 o
   1  10   0      152.36      160.21     25.76 o
   2  10   0      102.60      119.69     13.99 o
   3  10   0      264.15      284.52     29.40 o
   4  10   0       92.34       76.77     20.04 o
   5  10   0      277.74      313.25     36.89 o
   6  10   0      197.88      196.55     32.71 o
  -4  11   0      354.19      406.58     36.78 o
  -3  11   0       37.75       38.41     13.84 o
  -2  11   0      139.89      138.59     23.58 o
  -1  11   0       44.05       36.19     12.32 o
   0  11   0        8.23        8.72      8.10 o
   1  11   0       44.37       49.85     13.63 o
   2  11   0      138.65      140.96     23.41 o
   3  11   0       35.70       23.99     13.11 o
   4  11   0      343.96      446.37     40.81 o
  -3  12   0      104.75       88.30     20.71 o
  -2  12   0       16.84       21.09     11.35 o
  -1  12   0      174.08      197.16     28.32 o
   0  12   0       19.14        6.52      9.22 o
   1  12   0      164.50      175.36     26.27 o
   3  12   0      102.32      171.30     28.58 o
   5   0   1      170.94      137.68     13.75 o
   7   0   1     2227.50     2196.23     81.92 o
  -8   1   1      341.26      367.17     29.72 o
  -7   1   1      383.38      353.92     25.13 o
  -6   1   1      916.36      823.43     38.85 o
  -2   1   1    10962.01    13075.99    203.28 o
  -1   1   1        0.85       -1.23      1.23 o
   0   1   1    13448.84    12202.37    289.14 o
   2   1   1      427.11      398.15     18.55 o
   3   1   1       11.08        4.20      2.10 o
   4   1   1      373.29      373.96     14.94 o
   5   1   1      135.85      146.31     12.05 o
   6   1   1      770.75      754.42     27.14 o
   7   1   1       76.09       66.39     13.37 o
   8   1   1     1497.15     1631.35     71.68 o
   9   1   1        1.34        0.09      7.37 o
  -9   2   1      180.11      220.74     28.06 o
  -8   2   1        9.23        5.85      7.43 o
  -7   2   1      221.68      212.34     10.71 o
  -6   2   1       47.24       43.39      4.73 o
  -5   2   1      490.03      424.95     26.01 o
  -4   2   1      114.00      122.01     11.13 o
  -3   2   1     9603.11    11264.53    192.20 o
  -2   2   1      152.34      158.81      5.64 o
  -1   2   1     3092.42     3094.04    332.60 o
   1   2   1      554.16      571.82     22.70 o
   2   2   1       81.57       68.61      8.57 o
   3   2   1      991.88      944.49     38.38 o
   4   2   1      330.80      342.11     23.93 o
   5   2   1     1884.37     1935.22     46.73 o
   6   2   1       31.51       19.26      5.45 o
   7   2   1      795.13      794.29     46.20 o
   8   2   1       89.85       74.17     16.79 o
   9   2   1      176.49      163.13     25.57 o
  -9   3   1       85.92       81.45     18.99 o
  -8   3   1      526.60      518.75     37.77 o
  -7   3   1       41.32       37.77     11.76 o
  -6   3   1      351.50      336.98     13.71 o
  -5   3   1       35.46       30.83      3.99 o
  -4   3   1     2270.16     2548.16     58.46 o
  -3   3   1      457.41      506.67     12.14 o
  -2   3   1     1156.32     1160.28     26.24 o
  -1   3   1      901.72      973.96     23.55 o
   0   3   1      572.09      502.92     23.33 o
   1   3   1       57.99       50.20      7.37 o
   2   3   1     2197.42     2107.27     67.58 o
   3   3   1      157.95      137.62     13.58 o
   4   3   1     3222.02     3334.29    102.13 o
   5   3   1      166.30      179.81     19.10 o
   6   3   1      361.08      329.69     27.59 o
   7   3   1       87.89       85.31     17.93 o
   8   3   1      150.31      174.14     25.63 o
   9   3   1      146.60      151.49     26.27 o
  -9   4   1      525.93      577.03     43.88 o
  -8   4   1      205.10      212.08     27.56 o
  -7   4   1       36.44       41.75     13.43 o
  -6   4   1      142.41      163.90     21.56 o
  -5   4   1      302.62      306.66     13.44 o
  -4   4   1       53.69       43.65      4.06 o
  -3   4   1     2364.88     2679.00     53.99 o
  -2   4   1      345.22      357.00     17.86 o
  -1   4   1     4258.25     4739.11     86.99 o
   0   4   1      493.77      496.79     16.04 o
   1   4   1     1993.31     1960.74     41.67 o
   2   4   1      395.14      410.12     14.41 o
   3   4   1      527.36      509.81     17.04 o
   4   4   1      440.56      453.56     16.51 o
   5   4   1      164.14      215.53     21.42 o
   6   4   1       46.34       46.25     14.10 o
   7   4   1      284.48      280.95     28.53 o
   8   4   1       45.70       49.74     15.94 o
   9   4   1      811.50      924.45     60.62 o
  -9   5   1      131.32      125.34     24.55 o
  -8   5   1      367.80      402.07     35.34 o
  -7   5   1      170.68      196.52     25.83 o
  -6   5   1       55.35       62.93     14.69 o
  -5   5   1       86.39       93.80     16.97 o
  -4   5   1     1140.85     1235.62     31.35 o
  -3   5   1      314.35      334.41     12.91 o
  -2   5   1     2143.79     2449.90     52.48 o
  -1   5   1      863.80      883.44     25.09 o
   0   5   1      282.85      252.18     11.93 o
   1   5   1       56.35       46.11      9.04 o
   2   5   1     1273.08     1254.28     31.97 o
   3   5   1      697.45      722.09     22.63 o
   4   5   1      365.62      351.54     15.39 o
   5   5   1      147.58      144.50     20.68 o
   6   5   1      474.49      428.73     34.84 o
   7   5   1       99.14       98.42     21.04 o
   8   5   1      142.63      114.54     24.11 o
   9   5   1       99.65       74.17     21.59 o
  -8   6   1      126.80      110.85     22.53 o
  -7   6   1       12.09       19.72     10.33 o
  -6   6   1       12.70       22.53     10.12 o
  -5   6   1     1059.63     1077.93     53.80 o
  -4   6   1      274.25      276.30     23.76 o
  -3   6   1     1191.85     1287.91     34.75 o
  -2   6   1     1396.74     1441.40     36.98 o
  -1   6   1      316.60      290.52     13.97 o
   0   6   1        7.45        3.06      2.39 o
   1   6   1       43.93       51.99      7.23 o
   2   6   1       79.47       77.25      9.25 o
   3   6   1     1446.04     1334.88     35.63 o
   4   6   1      390.36      406.02     30.60 o
   5   6   1      871.67      858.39     49.68 o
   6   6   1      312.50      282.77     28.88 o
   7   6   1       60.14       46.69     15.65 o
   8   6   1       73.60       81.39     22.67 o
  -8   7   1      105.85      109.51     23.93 o
  -7   7   1      184.92      194.97     28.26 o
  -6   7   1      142.00      138.97     23.14 o
  -5   7   1      214.72      227.65     26.68 o
  -4   7   1      177.43      173.40     21.91 o
  -3   7   1       43.57       56.76     13.25 o
  -2   7   1     1527.90     1698.48     64.45 o
  -1   7   1      330.51      320.32     15.73 o
   0   7   1      353.76      351.20     16.64 o
   1   7   1      500.53      481.27     19.85 o
   2   7   1      293.18      280.53     16.35 o
   3   7   1      398.64      376.17     28.48 o
   4   7   1      115.24      109.68     19.28 o
   5   7   1      434.58      415.06     34.79 o
   6   7   1      350.79      367.99     34.52 o
   7   7   1      139.75      125.01     25.66 o
   8   7   1      267.89      288.00     37.89 o
  -7   8   1      330.16      303.92     34.49 o
  -6   8   1      198.98      208.57     28.38 o
  -5   8   1      139.54      158.86     24.14 o
  -4   8   1       41.88       35.08     11.21 o
  -3   8   1      160.19      132.39     19.84 o
  -2   8   1      241.65      197.66     21.88 o
  -1   8   1     1142.27     1194.29     39.17 o
   0   8   1     2086.26     2279.19     55.70 o
   1   8   1      585.48      614.88     37.57 o
   2   8   1      712.98      766.14     27.84 o
   3   8   1       40.75       20.10      9.83 o
   4   8   1       95.96       64.86     16.59 o
   5   8   1       86.78      108.54     21.88 o
   6   8   1      249.83      245.35     32.68 o
   7   8   1      271.60      240.49     34.08 o
  -7   9   1      217.47      308.98     37.33 o
  -6   9   1      247.48      197.80     29.55 o
  -5   9   1      223.83      237.94     30.22 o
  -4   9   1       67.44       65.65     15.39 o
  -3   9   1      158.94      131.98     20.74 o
  -2   9   1      282.87      308.31     26.65 o
  -1   9   1      389.77      364.86     27.97 o
   0   9   1      330.32      349.21     18.92 o
   1   9   1     1074.18     1167.35     81.67 o
   2   9   1      105.62       54.64     22.38 o
   3   9   1        2.52        2.08      5.56 o
   4   9   1       13.80       14.10      8.98 o
   5   9   1      138.63      136.66     25.51 o
   6   9   1      151.24      157.52     29.11 o
   7   9   1      279.48      329.11     40.93 o
  -6  10   1      158.40      198.65     30.40 o
  -5  10   1       28.49       27.85     12.02 o
  -4  10   1      368.25      378.35     33.67 o
  -3  10   1      184.54      173.49     24.63 o
  -2  10   1      100.16       78.29     16.24 o
  -1  10   1      180.17      166.12     22.38 o
   0  10   1      133.82      143.21     20.30 o
   1  10   1        3.21        3.00      4.49 o
   2  10   1      282.47      301.55     28.61 o
   3  10   1       24.64       33.26     12.84 o
   4  10   1      458.29      483.64     41.19 o
   5  10   1       88.86       44.56     16.65 o
   6  10   1      186.06      228.82     34.96 o
  -4  11   1       44.87       41.69     14.80 o
  -3  11   1      371.12      451.28     36.95 o
  -2  11   1       41.74       56.85     15.89 o
  -1  11   1      143.62      143.06     23.00 o
   0  11   1       39.54       53.69     14.57 o
   1  11   1      128.82      216.12     26.13 o
   2  11   1       16.26        7.72      9.01 o
   3  11   1      245.63      275.83     33.38 o
   4  11   1      100.76       83.94     21.24 o
  -3  12   1       20.03       34.38     12.14 o
  -2  12   1      162.68      183.03     28.41 o
  -1  12   1       11.00       23.26     11.41 o
   0  12   1      262.97      286.54     31.66 o
   3  12   1       17.60       22.12     14.07 o
  -2   0   2     3020.59     3283.21     66.30 o
   4   0   2       10.68        1.76      2.60 o
  -8   1   2        4.25        3.43      3.90 o
  -7   1   2     1723.83     1958.92     48.16 o
  -5   1   2      161.73      154.42      9.26 o
  -4   1   2      161.03      171.41      8.87 o
  -3   1   2     3985.78     4749.52     81.57 o
  -2   1   2       60.86       49.30      5.12 o
  -1   1   2     1645.76     1656.07     45.82 o
   2   1   2       29.78       18.87      4.74 o
   3   1   2       75.05       71.04      9.27 o
   4   1   2      267.51      272.32     16.11 o
   5   1   2     1669.64     1687.93     42.88 o
   6   1   2       23.54       18.37      5.19 o
   7   1   2      700.61      716.61     41.75 o
   8   1   2      226.47      193.88     24.37 o
  -9   2   2       16.21       22.24     11.94 o
  -8   2   2      136.20      115.59     21.15 o
  -7   2   2       48.60       54.91     13.72 o
  -6   2   2      451.15      487.44     20.35 o
  -5   2   2       70.64       59.71      6.85 o
  -4   2   2     2629.53     2788.85     99.23 o
  -3   2   2      748.09      790.15     42.36 o
  -2   2   2     3738.09     4147.33    105.32 o
  -1   2   2      146.95      143.85      8.75 o
   0   2   2       69.71       65.94      7.17 o
   1   2   2      204.91      163.60     12.02 o
   2   2   2       45.54       20.89      5.73 o
   3   2   2       56.96       55.12      9.30 o
   4   2   2     3653.76     3758.57     74.51 o
   5   2   2      211.82      193.78     11.23 o
   6   2   2      950.88      861.08     45.87 o
   7   2   2       29.34       26.24      9.92 o
   8   2   2      634.87      598.77     42.22 o
   9   2   2        4.64       14.31      9.80 o
  -9   3   2      320.56      419.95     37.48 o
  -8   3   2       62.83       32.77     13.40 o
  -7   3   2      155.30      135.34     21.24 o
  -6   3   2       41.07       35.70      6.17 o
  -5   3   2      803.54      845.43     33.09 o
  -4   3   2      161.60      141.83      7.03 o
  -3   3   2     5951.93     6752.82    128.93 o
  -2   3   2      503.01      510.60     19.02 o
  -1   3   2     1325.75     1474.53     31.98 o
   2   3   2      415.71      443.50     24.08 o
   3   3   2      209.79      188.85     16.09 o
   4   3   2      437.29      441.48     27.82 o
   5   3   2     2252.27     2352.38     84.38 o
   6   3   2       49.76       45.99     12.81 o
   7   3   2      875.40      835.66     49.27 o
   8   3   2       13.11        5.85      7.78 o
   9   3   2      173.64      212.05     30.72 o
  -9   4   2       58.95       59.74     18.31 o
  -8   4   2      691.80      799.03     50.76 o
  -7   4   2       15.51       17.03      7.99 o
  -6   4   2      493.77      531.68     35.72 o
  -5   4   2       54.44       50.70      6.38 o
  -4   4   2       73.18       71.19      6.84 o
  -3   4   2      647.46      644.32     19.54 o
  -2   4   2      511.60      474.03     15.79 o
  -1   4   2      453.29      473.49     16.59 o
   0   4   2     4114.21     4068.54    182.91 o
   1   4   2       87.99       75.98     10.97 o
   2   4   2     1599.87     1574.53     56.79 o
   3   4   2      241.42      245.08     19.78 o
   4   4   2      901.50      926.62     44.88 o
   5   4   2      110.71       93.91     16.44 o
   6   4   2      334.03      346.37     30.08 o
   7   4   2       70.48       51.78     15.39 o
   8   4   2      213.92      227.09     30.25 o
   9   4   2       26.15       23.87     12.84 o
  -9   5   2      414.11      461.90     41.40 o
  -8   5   2      262.98      242.86     31.39 o
  -7   5   2       78.40       94.85     19.28 o
  -6   5   2       19.85       13.49      7.52 o
  -5   5   2      844.29      932.41     48.45 o
  -4   5   2      498.81      523.91     18.54 o
  -3   5   2      644.24      630.76     20.28 o
  -2   5   2     1093.58     1214.44     32.51 o
  -1   5   2     1690.90     1785.11     41.82 o
   0   5   2        0.07        0.80      2.38 o
   1   5   2       93.27       93.04      7.38 o
   2   5   2      414.40      423.63     15.73 o
   3   5   2      858.75      776.44     22.51 o
   4   5   2      240.92      206.03     20.57 o
   5   5   2      695.59      601.69     39.32 o
   6   5   2      439.55      468.37     35.96 o
   7   5   2      500.85      462.75     38.27 o
   8   5   2       16.44        9.04     11.03 o
   9   5   2       54.34       66.12     21.74 o
  -8   6   2       76.23       74.60     19.08 o
  -7   6   2        4.43       -2.75      6.90 o
  -6   6   2       41.92       40.81     12.61 o
  -5   6   2      280.59      280.37     26.13 o
  -4   6   2     1878.66     1995.62     75.80 o
  -3   6   2      634.01      660.98     23.44 o
  -2   6   2     1841.15     1875.48     45.76 o
  -1   6   2      756.32      759.21     24.82 o
   0   6   2       95.37      101.72      9.14 o
   1   6   2      144.62      158.69     10.24 o
   2   6   2        6.43        7.20      3.18 o
   3   6   2      983.51      999.93     49.27 o
   4   6   2      658.49      628.96     39.50 o
   5   6   2      252.07      245.64     25.60 o
   6   6   2     1200.30     1110.32     61.20 o
   7   6   2       59.57       67.44     19.25 o
   8   6   2       86.32      138.76     26.92 o
  -8   7   2       62.70       56.44     17.50 o
  -7   7   2      135.26      114.39     22.62 o
  -6   7   2       33.70       27.71     11.26 o
  -5   7   2      419.04      463.89     35.17 o
  -4   7   2      726.74      753.68     43.07 o
  -3   7   2       41.44       39.33      6.92 o
  -2   7   2      491.48      478.14     20.24 o
  -1   7   2      643.67      634.47     23.77 o
   0   7   2      165.27      167.37     11.55 o
   2   7   2      266.72      244.71     13.83 o
   3   7   2      688.04      724.07     42.45 o
   4   7   2      101.53       89.93     17.91 o
   5   7   2      178.01      151.87     23.67 o
   6   7   2      432.79      443.50     38.21 o
   7   7   2      320.04      344.53     36.16 o
   8   7   2       58.06       77.35     21.21 o
  -7   8   2       68.26       83.26     20.83 o
  -6   8   2      190.54      234.52     30.40 o
  -5   8   2      657.23      717.40     45.93 o
  -4   8   2      155.59      176.21     23.29 o
  -3   8   2      255.70      227.15     22.62 o
  -2   8   2       33.93       34.33      7.01 o
  -1   8   2     1087.59     1118.20     35.00 o
   0   8   2      491.72      506.49     22.04 o
   2   8   2      651.95      645.87     25.13 o
   3   8   2      436.10      358.10     30.05 o
   4   8   2        9.55        2.49      5.50 o
   5   8   2       13.56       10.09      7.75 o
   6   8   2      237.33      258.31     33.38 o
   7   8   2      287.36      240.14     34.93 o
  -6   9   2      298.79      295.58     34.64 o
  -5   9   2      200.45      185.49     27.18 o
  -4   9   2      325.82      335.72     30.37 o
  -3   9   2      118.33      101.17     18.69 o
  -2   9   2       95.44       90.78     16.59 o
  -1   9   2      129.98      121.04     12.60 o
   0   9   2      985.25     1083.16     36.22 o
   1   9   2      121.84      135.22     19.75 o
   2   9   2      498.99      542.77     38.18 o
   3   9   2      131.11      131.51     21.97 o
   4   9   2        3.66        3.74      6.29 o
   5   9   2      108.91      109.04     23.26 o
   6   9   2      193.43      233.09     33.79 o
  -6  10   2       11.23       11.06     10.59 o
  -5  10   2      535.23      492.94     40.70 o
  -4  10   2      198.82      189.67     26.56 o
  -3  10   2      358.54      380.22     32.07 o
  -2  10   2       77.92       66.79     15.27 o
  -1  10   2      442.95      398.56     30.37 o
   0  10   2       83.25       84.50     11.67 o
   1  10   2       16.58       27.67      7.57 o
   2  10   2      116.67      136.83     22.24 o
   3  10   2      135.36      118.31     22.24 o
   4  10   2      113.11       88.09     20.63 o
   5  10   2      170.71      185.08     31.01 o
  -4  11   2      188.28      154.83     26.16 o
  -3  11   2       95.59      111.91     22.21 o
  -2  11   2      237.46      262.02     29.49 o
  -1  11   2       27.10       16.73      9.01 o
   0  11   2      125.20      195.43     24.40 o
   1  11   2       12.49        7.40      8.46 o
   2  11   2      263.54      349.97     33.76 o
   3  11   2       43.29       30.05     13.37 o
   4  11   2      212.97      276.42     35.78 o
  -2  12   2        8.85       17.09      9.92 o
  -1  12   2       83.64       76.89     19.05 o
   2  12   2       20.04       12.17     11.41 o
  -9   0   3      249.14      243.62     18.70 o
  -3   0   3     1264.78     1469.57     33.04 o
  -1   0   3      293.86      261.41     12.29 o
   5   0   3      211.21      212.99     17.58 o
   7   0   3      177.12      172.64     19.84 o
  -9   1   3        1.39        1.44      4.03 o
  -8   1   3        5.96       11.87      5.60 o
  -7   1   3       48.45       42.28     10.61 o
  -6   1   3     2113.06     2555.65     56.83 o
  -5   1   3       20.16       15.33      3.82 o
  -4   1   3     3340.39     3772.54     70.89 o
  -3   1   3        8.73        5.22      2.04 o
  -2   1   3      145.40      147.37     10.09 o
  -1   1   3       39.95       21.61      6.82 o
   0   1   3      196.62      205.62     11.47 o
   1   1   3     1024.08     1130.65     38.88 o
   2   1   3     2339.42     2427.48     72.06 o
   3   1   3       20.63       10.52      2.79 o
   4   1   3     3039.66     3249.01     67.03 o
   5   1   3      651.74      655.93     22.70 o
   6   1   3      505.80      448.95     19.79 o
   7   1   3       14.56        9.25      7.43 o
   8   1   3      630.76      648.12     42.04 o
  -8   2   3       19.52       27.96      6.33 o
  -7   2   3       18.32       20.05      4.99 o
  -6   2   3       72.46       69.68      9.44 o
  -5   2   3     1200.64     1279.98     46.08 o
  -4   2   3       29.87       25.89      5.94 o
  -3   2   3     7282.96     8507.50    211.00 o
  -2   2   3      448.11      462.31     19.81 o
  -1   2   3      476.18      495.02     20.25 o
   0   2   3      136.64      140.52      9.80 o
   1   2   3      151.21      130.72     11.79 o
   2   2   3       31.20       36.40      7.69 o
   3   2   3     1217.74     1118.83     44.88 o
   4   2   3       44.21       42.22     10.37 o
   5   2   3     4142.56     4113.51    126.15 o
   6   2   3       40.24       29.40      9.92 o
   7   2   3      292.90      264.71     25.37 o
   8   2   3      144.97      107.11     20.27 o
  -9   3   3       23.63       40.52     16.94 o
  -8   3   3      418.59      407.19     35.78 o
  -7   3   3       58.29       55.41     10.42 o
  -6   3   3      120.87      117.14     11.97 o
  -5   3   3      160.04      164.33     13.43 o
  -4   3   3      164.38      149.53     11.76 o
  -3   3   3      390.42      383.03     18.75 o
  -2   3   3     5163.13     5646.99    143.33 o
  -1   3   3       46.50       44.00      6.44 o
   1   3   3       65.75       59.65      9.68 o
   2   3   3      611.89      567.02     29.17 o
   3   3   3       80.26       71.42     11.79 o
   4   3   3     2052.55     2039.57     74.14 o
   5   3   3      423.75      414.39     29.67 o
   6   3   3      666.01      707.72     41.78 o
   7   3   3       21.02       27.03     10.47 o
   8   3   3       25.63       26.77     12.35 o
   9   3   3       20.97       10.53     12.43 o
  -9   4   3      150.55      223.52     33.26 o
  -8   4   3      125.34      141.28     25.66 o
  -7   4   3      865.22      879.42     52.16 o
  -6   4   3       49.42       47.01      7.15 o
  -5   4   3      536.59      494.83     19.36 o
  -4   4   3       88.61       86.55      7.47 o
  -3   4   3      322.59      305.21     13.14 o
  -2   4   3      186.37      165.29     11.23 o
  -1   4   3     1626.66     1766.33     99.49 o
   0   4   3     1042.25     1086.27     43.65 o
   1   4   3       45.83       21.93      3.94 o
   2   4   3      225.28      217.73     18.49 o
   3   4   3     2145.55     2190.03     77.38 o
   4   4   3      193.73      192.98     19.54 o
   5   4   3     1412.06     1443.81     63.14 o
   6   4   3        5.75        4.01      6.38 o
   7   4   3      283.44      296.25     29.49 o
   8   4   3       31.27       20.86     11.82 o
   9   4   3        9.49        4.56     11.06 o
  -9   5   3      113.52      121.18     25.83 o
  -8   5   3      362.97      431.36     38.71 o
  -7   5   3       66.54       49.68     14.45 o
  -6   5   3      103.28      114.33     19.89 o
  -5   5   3      195.82      164.32     10.95 o
  -4   5   3      583.56      516.53     19.23 o
  -3   5   3      329.63      307.67     20.32 o
  -2   5   3     1884.70     2129.84     49.96 o
  -1   5   3      460.35      480.48     18.56 o
   1   5   3       72.64       57.31      6.46 o
   2   5   3      252.26      234.07     10.96 o
   3   5   3      107.88       76.07     14.42 o
   4   5   3     1542.29     1531.47     66.21 o
   5   5   3      274.76      252.75     25.01 o
   6   5   3      884.62      824.51     50.09 o
   7   5   3       67.40       71.21     19.34 o
   8   5   3       28.92        9.30     10.47 o
  -8   6   3       51.54       66.79     18.31 o
  -7   6   3       40.23       36.78     14.39 o
  -6   6   3       25.85       41.54     13.28 o
  -5   6   3      147.29      162.61     22.88 o
  -4   6   3      917.04      978.14     29.68 o
  -3   6   3      938.39     1013.01     30.31 o
  -2   6   3      766.96      761.86     35.75 o
  -1   6   3     2126.23     2288.41     53.27 o
   0   6   3      103.83      105.08     33.86 o
   1   6   3      108.39      104.50      9.58 o
   2   6   3       11.71       19.14      4.75 o
   3   6   3      823.56      806.20     44.09 o
   4   6   3      525.81      466.47     34.58 o
   5   6   3      628.13      549.41     39.58 o
   6   6   3      291.78      271.88     28.38 o
   7   6   3      215.75      202.19     29.84 o
   8   6   3       40.40       40.75     16.53 o
  -8   7   3      109.47      104.27     23.20 o
  -7   7   3      105.75       81.60     19.31 o
  -6   7   3      236.50      254.09     30.69 o
  -5   7   3      203.62      205.24     25.78 o
  -4   7   3      831.17      785.74     44.18 o
  -3   7   3      209.36      205.31     19.25 o
  -2   7   3       47.81       40.05      7.77 o
  -1   7   3      726.80      707.11     25.69 o
   0   7   3      270.50      251.66     19.10 o
   1   7   3      439.56      447.59     19.22 o
   2   7   3      308.13      345.87     27.71 o
   3   7   3      419.36      403.86     31.42 o
   4   7   3      471.23      446.54     34.58 o
   5   7   3      112.59      140.34     23.35 o
   6   7   3      388.53      355.82     34.52 o
   7   7   3       78.62       78.50     21.65 o
   8   7   3       32.75       38.30     16.94 o
  -7   8   3      121.93      127.85     25.19 o
  -6   8   3      772.61      784.22     51.78 o
  -5   8   3      550.42      619.10     42.77 o
  -4   8   3      124.24      131.01     20.89 o
  -3   8   3      127.36      105.94     18.20 o
  -2   8   3        3.64        2.21      3.42 o
  -1   8   3      131.28      144.46     12.93 o
   0   8   3      601.46      667.01     27.30 o
   1   8   3      983.52     1049.21     45.01 o
   2   8   3      820.38      846.28     47.54 o
   3   8   3      505.30      504.76     37.01 o
   4   8   3        3.22       -0.91      5.56 o
   5   8   3        4.69        7.72      8.16 o
   6   8   3      208.79      244.94     33.29 o
   7   8   3       95.65       92.10     22.94 o
  -6   9   3      144.17      118.72     23.87 o
  -5   9   3      550.85      549.50     41.31 o
  -4   9   3      175.22      161.96     23.73 o
  -3   9   3      137.83      126.89     20.45 o
  -2   9   3       95.59      102.87     17.70 o
  -1   9   3      324.13      332.14     18.75 o
   0   9   3      290.05      278.67     17.07 o
   1   9   3      387.83      440.75     33.59 o
   2   9   3      458.30      493.88     36.75 o
   3   9   3      166.51      166.38     24.93 o
   4   9   3       75.83       67.93     18.84 o
   5   9   3       74.98       54.65     17.23 o
   6   9   3       29.38       29.78     14.98 o
  -5  10   3      161.49      120.92     24.28 o
  -4  10   3      117.47      127.27     23.17 o
  -3  10   3      118.74      113.57     20.30 o
  -2  10   3      583.42      649.41     40.93 o
  -1  10   3       40.34       69.89     15.56 o
   0  10   3      238.69      251.68     17.27 o
   1  10   3       50.48       45.26     14.57 o
   2  10   3       97.29      122.29     22.35 o
   3  10   3       97.19       79.14     19.66 o
   4  10   3       23.74       31.71     13.43 o
   5  10   3      101.30       87.92     22.38 o
  -4  11   3        9.84       16.62      9.63 o
  -3  11   3      293.78      305.99     29.99 o
  -2  11   3       98.77      103.42     20.19 o
  -1  11   3      185.11      190.90     24.75 o
   1  11   3       77.93       98.59     20.42 o
   2  11   3       50.70       45.93     15.92 o
   3  11   3       34.98       50.85     16.24 o
   4  11   3       28.84       23.26     13.05 o
  -2  12   3      112.76      124.46     23.00 o
  -1  12   3       34.14       31.63     13.66 o
   2  12   3      126.89      123.26     25.39 o
  -8   0   4       17.74        3.47      5.28 o
  -4   0   4      836.07      879.50     25.75 o
  -2   0   4     1042.29     1086.62     37.27 o
   0   0   4       16.73       15.59      3.89 o
   4   0   4      140.70      136.25     13.05 o
   6   0   4       12.63       10.42      6.26 o
  -9   1   4      102.59      103.08      9.55 o
  -8   1   4        4.37        2.73      2.65 o
  -7   1   4      238.18      265.50     20.48 o
  -6   1   4       68.33       60.93     10.58 o
  -5   1   4     3439.24     4037.64     79.09 o
  -4   1   4       21.49       14.19      5.06 o
  -3   1   4      684.12      669.83     16.71 o
  -2   1   4      162.42      158.75      8.43 o
  -1   1   4      939.36      961.78     26.26 o
   0   1   4       15.20       12.43      6.66 o
   1   1   4     8799.17     9543.39    240.52 o
   2   1   4     1465.79     1565.59     36.34 o
   3   1   4     1449.79     1498.31     37.95 o
   4   1   4       36.13       35.26      5.47 o
   5   1   4      136.29      131.32     10.06 o
   6   1   4      248.53      260.27     22.82 o
   7   1   4      146.29      158.60     21.15 o
  -8   2   4       39.88       42.71     10.80 o
  -7   2   4       26.72       25.83      8.13 o
  -6   2   4      417.51      413.31     24.96 o
  -5   2   4       32.45       27.59      7.49 o
  -4   2   4      636.05      575.39     27.18 o
  -3   2   4      285.52      259.97     16.06 o
  -2   2   4     9165.04    10556.06    143.27 o
  -1   2   4       88.64       80.78      4.59 o
   0   2   4      191.52      199.50     13.25 o
   1   2   4      348.42      399.29     22.97 o
   2   2   4     1519.18     1591.88     56.79 o
   3   2   4       28.00       18.71      3.79 o
   4   2   4      541.09      509.18     41.46 o
   5   2   4      313.79      283.96     23.23 o
   6   2   4      641.14      683.14     40.23 o
   7   2   4       37.43       44.35     13.52 o
   8   2   4      223.58      229.08     28.20 o
  -9   3   4      349.42      459.21     43.74 o
  -7   3   4      716.74      774.86     38.12 o
  -6   3   4       21.93       21.33      6.73 o
  -5   3   4      439.72      439.84     24.66 o
  -4   3   4       97.12       93.39      9.86 o
  -3   3   4     1488.23     1591.82     52.05 o
  -2   3   4      714.29      760.06     30.02 o
  -1   3   4      576.34      613.57     26.24 o
   0   3   4        8.19        4.93      1.89 o
   1   3   4      663.82      644.29     32.18 o
   2   3   4        8.43       11.76      5.59 o
   3   3   4     1772.35     1721.02     64.89 o
   4   3   4      188.91      183.47     18.37 o
   5   3   4     1913.08     1932.87     74.66 o
   6   3   4      124.27       79.31     16.76 o
   7   3   4       47.89       68.46     16.91 o
   8   3   4       35.73       43.27     14.92 o
   9   3   4      119.09      125.10     25.63 o
  -9   4   4       35.94       35.28     15.77 o
  -8   4   4      637.89      732.59     51.70 o
  -7   4   4      232.32      250.32     29.72 o
  -6   4   4      152.68      176.30     15.18 o
  -5   4   4      189.39      194.50     15.24 o
  -4   4   4      455.42      442.01     23.05 o
  -3   4   4       13.52        9.42      3.86 o
  -2   4   4     2093.95     2329.38     70.39 o
  -1   4   4      206.69      208.95     14.99 o
   0   4   4     1475.54     1491.64     26.78 o
   1   4   4       95.58       94.78      4.80 o
   2   4   4     1328.09     1210.17     51.99 o
   3   4   4      728.10      631.04     36.13 o
   4   4   4     1024.44      950.14     47.83 o
   5   4   4      161.84      164.98     21.68 o
   6   4   4      289.93      287.80     27.85 o
   7   4   4      101.97      114.16     21.68 o
   8   4   4       32.75       57.69     17.73 o
   9   4   4       16.61       20.39     13.05 o
  -8   5   4       91.97       73.17     19.48 o
  -7   5   4      448.52      431.80     37.57 o
  -6   5   4       81.78       86.15      9.86 o
  -5   5   4       34.15       27.84      5.64 o
  -4   5   4      385.60      351.91     23.30 o
  -3   5   4     1290.94     1384.92     36.70 o
  -2   5   4      343.01      335.26     14.82 o
  -1   5   4     1216.22     1270.53     34.83 o
   0   5   4      371.14      411.49     17.02 o
   1   5   4      236.92      242.07      9.06 o
   2   5   4      201.96      212.46     17.96 o
   3   5   4     1119.50     1132.82     52.93 o
   4   5   4      559.19      538.53     35.90 o
   5   5   4      669.31      734.72     44.70 o
   6   5   4      216.96      169.10     24.63 o
   7   5   4      144.76      130.75     24.02 o
   8   5   4       99.64      117.26     25.69 o
  -8   6   4      361.26      324.40     39.03 o
  -7   6   4       41.35       27.35     11.91 o
  -6   6   4       12.29       28.53     11.53 o
  -5   6   4       21.80       22.78      5.47 o
  -4   6   4      888.11      850.55     28.11 o
  -3   6   4      892.62      940.19     29.24 o
  -2   6   4      971.33      931.05     30.39 o
  -1   6   4      877.97      903.35     29.24 o
   1   6   4      124.24      122.88      9.67 o
   2   6   4       46.94       31.33     10.33 o
   3   6   4      394.45      390.52     30.34 o
   4   6   4     1281.25     1340.48     63.75 o
   5   6   4      114.16      105.03     20.25 o
   6   6   4      150.13      133.53     23.55 o
   7   6   4      343.31      326.83     34.67 o
   8   6   4       35.52       40.34     17.29 o
  -7   7   4      160.79      161.67     28.03 o
  -6   7   4       97.13       75.16     18.40 o
  -5   7   4      162.18      159.48     23.64 o
  -4   7   4      769.36      843.96     29.34 o
  -3   7   4      526.53      492.63     22.46 o
  -2   7   4        8.98        6.49      3.81 o
  -1   7   4      673.61      638.76     32.77 o
   0   7   4      183.16      180.13     20.77 o
   1   7   4      320.79      332.65     16.55 o
   2   7   4      191.39      218.72     22.53 o
   3   7   4      576.09      578.17     39.29 o
   4   7   4      824.55      789.05     48.54 o
   5   7   4       15.20        7.52      7.55 o
   6   7   4       89.87       75.34     19.95 o
   7   7   4      160.30      160.77     29.02 o
  -7   8   4      356.60      405.03     38.47 o
  -6   8   4      415.18      348.77     33.47 o
  -5   8   4      373.64      351.28     31.68 o
  -4   8   4      410.30      447.66     33.62 o
  -3   8   4      132.37      151.59     13.97 o
  -2   8   4      127.55       97.50     12.32 o
  -1   8   4        1.71        6.07      4.21 o
   1   8   4      753.88      810.26     46.17 o
   2   8   4      849.10      873.78     49.71 o
   3   8   4      761.07      771.58     48.01 o
   4   8   4      105.66       94.94     20.36 o
   5   8   4        1.37        1.23      6.90 o
   6   8   4       14.27        9.57     10.91 o
   7   8   4      113.26       74.40     22.24 o
  -6   9   4       39.59       29.20     11.64 o
  -5   9   4      306.05      242.98     30.22 o
  -4   9   4      713.26      687.56     44.91 o
  -3   9   4      109.40      111.82     18.87 o
  -2   9   4        7.13       11.17      4.87 o
  -1   9   4       82.86       67.85     16.40 o
   1   9   4      374.47      358.72     30.66 o
   2   9   4      372.46      391.57     33.47 o
   3   9   4      277.79      289.61     29.32 o
   4   9   4      157.06      183.82     28.35 o
   5   9   4       74.14       63.63     18.37 o
   6   9   4       58.74       77.65     21.59 o
  -5  10   4       84.06       96.11     20.60 o
  -4  10   4      160.93      200.76     27.44 o
  -3  10   4      517.83      505.64     37.65 o
  -2  10   4      125.06      162.14     22.32 o
  -1  10   4       96.83      114.94     13.51 o
   0  10   4      147.32      140.17     22.00 o
   1  10   4       46.52       48.10     15.30 o
   2  10   4       54.07       52.75     16.38 o
   3  10   4      212.99      264.01     32.71 o
   4  10   4       23.53       26.54     12.79 o
   5  10   4      263.54      289.41     37.89 o
  -4  11   4      124.87      147.98     25.51 o
  -3  11   4       44.46       54.68     14.89 o
  -2  11   4      377.03      345.05     31.30 o
  -1  11   4       31.52       20.89      9.71 o
   0  11   4      107.71      116.50     21.77 o
   1  11   4       30.81       22.09     12.61 o
   2  11   4       32.19       15.65     11.94 o
   3  11   4       28.57       46.87     17.32 o
   1  12   4       92.76      118.11     24.60 o
  -9   0   5       62.22       52.63     10.67 o
  -7   0   5      398.52      458.22     22.13 o
  -5   0   5     5812.77     6836.33    124.99 o
  -3   0   5      943.49      908.10     35.90 o
  -1   0   5      539.42      556.14     23.11 o
   1   0   5     7256.64     8424.35    202.37 o
   5   0   5      165.16      218.93     18.87 o
  -9   1   5       43.20       51.74      8.73 o
  -8   1   5      371.98      370.11     14.82 o
  -7   1   5        0.22       -0.47      1.77 o
  -6   1   5     2438.95     2733.88     71.66 o
  -5   1   5       94.91       95.34      8.01 o
  -4   1   5      768.51      744.71     21.42 o
  -3   1   5        5.05        2.48      1.60 o
  -2   1   5      356.08      338.80     12.80 o
  -1   1   5       34.91       38.76      4.52 o
   0   1   5      316.70      300.67     16.59 o
   1   1   5      465.50      659.97     27.94 o
   2   1   5     7030.26     7903.44    165.37 o
   3   1   5       30.28       32.43      5.41 o
   4   1   5       32.97       25.61      5.29 o
   5   1   5      135.77      135.16     14.58 o
   6   1   5      473.58      425.22     30.60 o
   7   1   5       11.25       -0.20      5.35 o
  -9   2   5      526.65      641.57     45.59 o
  -8   2   5       15.76       20.31      5.00 o
  -7   2   5      241.35      261.09     22.00 o
  -6   2   5       12.99       18.78      6.99 o
  -5   2   5      673.62      671.03     33.09 o
  -4   2   5       39.85       34.22      4.77 o
  -3   2   5     1659.07     1600.72     31.16 o
  -2   2   5      104.46       96.69      5.86 o
  -1   2   5     1983.03     1952.47     55.57 o
   0   2   5      110.09      121.74     11.06 o
   1   2   5      885.80      902.02     29.27 o
   2   2   5      281.38      285.54     12.73 o
   3   2   5      193.37      163.99      9.76 o
   4   2   5      128.75      123.11     16.27 o
   5   2   5     1079.77     1084.78     50.91 o
   6   2   5       53.70       37.92     11.12 o
   7   2   5      190.64      219.83     25.95 o
  -8   3   5      211.94      195.79     19.98 o
  -7   3   5      115.81      110.94     15.54 o
  -6   3   5      298.27      307.75     22.53 o
  -5   3   5       22.59       27.30      7.55 o
  -4   3   5     1437.70     1454.64     51.75 o
  -3   3   5        9.67        9.83      4.36 o
  -2   3   5     2417.66     2667.47     49.75 o
  -1   3   5      321.04      342.38     10.54 o
   0   3   5      902.23      940.73    104.27 o
   1   3   5      393.06      390.35     13.76 o
   2   3   5       87.28       86.13      6.03 o
   3   3   5      288.63      319.19     24.34 o
   4   3   5      729.37      658.24     38.24 o
   5   3   5      197.38      216.15     21.77 o
   6   3   5      533.97      573.78     38.65 o
   7   3   5       91.27       89.64     18.81 o
   8   3   5      322.93      391.13     35.75 o
  -9   4   5      351.21      484.90     46.58 o
  -7   4   5      838.25      769.07     38.41 o
  -6   4   5      210.67      203.04     17.52 o
  -5   4   5      630.30      652.19     32.01 o
  -4   4   5       78.07       57.02      9.48 o
  -3   4   5       94.87       98.10     10.47 o
  -2   4   5      146.22      151.40     13.17 o
  -1   4   5      299.00      267.65     11.67 o
   0   4   5      281.22      279.79      9.36 o
   1   4   5     1681.57     1841.12     32.39 o
   2   4   5      357.06      345.49     25.60 o
   3   4   5     1363.82     1351.42     58.48 o
   4   4   5      156.22      148.33     19.89 o
   5   4   5      528.80      469.98     34.82 o
   6   4   5      203.69      232.62     27.09 o
   7   4   5       93.09       91.89     20.22 o
   8   4   5       10.80       22.64     11.97 o
  -8   5   5      334.89      387.45     43.68 o
  -7   5   5      261.07      259.92     32.47 o
  -6   5   5      207.11      248.56     22.15 o
  -5   5   5       17.92       21.63      5.62 o
  -4   5   5      874.50      804.64     35.46 o
  -3   5   5      182.24      158.83     23.19 o
  -2   5   5      288.16      247.33     28.00 o
  -1   5   5      370.25      379.21     21.08 o
   0   5   5     1219.48     1274.81     21.86 o
   1   5   5      419.87      439.48     23.20 o
   2   5   5      212.00      189.38     20.16 o
   3   5   5      251.46      271.65     24.87 o
   4   5   5      984.15      895.19     50.18 o
   5   5   5      285.77      267.05     26.42 o
   6   5   5       74.33       54.51     14.72 o
   7   5   5      112.19      131.92     24.55 o
   8   5   5      286.71      290.02     36.42 o
  -8   6   5      215.15      214.86     33.38 o
  -7   6   5      113.21      128.14     24.52 o
  -6   6   5       47.72       56.44     15.04 o
  -5   6   5       57.27       69.53      8.80 o
  -4   6   5       40.23       39.86      6.95 o
  -3   6   5     1480.86     1454.72     39.62 o
  -2   6   5      258.28      229.05     14.28 o
  -1   6   5      883.41      904.12     30.05 o
   0   6   5      683.61      684.20     24.67 o
   1   6   5       70.11       69.09      8.26 o
   2   6   5      133.74      116.65     18.69 o
   3   6   5      107.73       89.20     17.64 o
   4   6   5      139.82      114.54     20.19 o
   5   6   5      189.60      196.40     26.45 o
   6   6   5      118.98      162.40     26.13 o
   7   6   5      476.27      525.74     43.71 o
   8   6   5       42.67       55.35     19.60 o
  -7   7   5       79.84       88.65     21.71 o
  -6   7   5      195.72      226.50     30.34 o
  -5   7   5      225.20      219.83     27.44 o
  -4   7   5      316.13      326.05     17.25 o
  -3   7   5      260.15      255.65     16.15 o
  -2   7   5       34.26       27.73      6.62 o
  -1   7   5      357.68      366.01     18.63 o
   0   7   5      670.06      690.47     30.73 o
   1   7   5      288.44      282.94     26.36 o
   2   7   5      412.79      416.35     32.65 o
   3   7   5      362.13      381.62     32.09 o
   4   7   5      282.62      236.83     28.55 o
   5   7   5       18.73        9.04      8.63 o
   6   7   5      115.32       96.81     22.21 o
   7   7   5      277.43      259.15     35.52 o
  -6   8   5      347.17      347.66     34.49 o
  -5   8   5      459.10      452.86     37.16 o
  -4   8   5      483.57      485.98     35.69 o
  -3   8   5       77.65       66.94     10.05 o
  -2   8   5      266.73      216.74     15.36 o
  -1   8   5       91.07       72.52     10.18 o
   0   8   5      515.30      567.46     24.51 o
   1   8   5      671.99      737.97     45.23 o
   2   8   5     1036.54      982.23     54.77 o
   3   8   5      292.81      306.73     30.22 o
   4   8   5      319.69      329.43     32.53 o
   5   8   5        2.86        3.16      8.02 o
   6   8   5        5.66        3.39      8.54 o
  -6   9   5      173.21      167.14     27.94 o
  -5   9   5      517.78      509.27     40.43 o
  -4   9   5      214.16      170.39     24.75 o
  -3   9   5       23.81       34.46     11.32 o
  -2   9   5        6.39        0.82      4.16 o
  -1   9   5       31.22       30.21      8.07 o
   0   9   5      226.51      242.10     27.71 o
   1   9   5      622.15      588.91     41.54 o
   2   9   5      158.71      168.72     25.01 o
   3   9   5      630.49      578.55     44.21 o
   4   9   5       22.00       22.53     11.50 o
   5   9   5        8.75        6.85      9.04 o
  -5  10   5       26.03       24.55     12.73 o
  -4  10   5      322.30      271.71     30.49 o
  -3  10   5       34.11       20.89     10.59 o
  -2  10   5      298.85      307.90     27.30 o
  -1  10   5       95.57      100.13     13.98 o
   0  10   5      256.79      256.26     26.83 o
   1  10   5       92.09       79.90     19.10 o
   2  10   5       75.12       86.19     21.15 o
   3  10   5       18.81       14.13      9.60 o
   4  10   5       92.58       82.97     21.83 o
  -3  11   5       72.97       84.76     18.43 o
  -2  11   5       58.61       62.96     16.50 o
   0  11   5       50.38       67.82     17.82 o
   1  11   5      103.31      122.70     23.79 o
   2  11   5       20.47       25.75     12.40 o
   3  11   5      196.80      221.15     32.53 o
  -8   0   6      977.04     1000.92     85.60 o
  -6   0   6      846.93      986.35     46.91 o
  -4   0   6     1052.71     1043.50     43.45 o
  -2   0   6      122.97      129.61     11.88 o
   0   0   6     1365.62     1476.20     48.60 o
   2   0   6     7714.80     8038.84    207.96 o
   4   0   6      335.14      299.41     21.77 o
  -9   1   6      501.47      511.40     22.31 o
  -8   1   6        5.34        0.75      5.35 o
  -7   1   6      295.38      328.34     15.51 o
  -6   1   6       15.67       13.49      3.83 o
  -5   1   6     2898.82     3312.66     68.41 o
  -4   1   6        3.72        3.47      2.01 o
  -3   1   6       35.37       27.05      4.90 o
  -2   1   6       60.17       49.93      5.79 o
  -1   1   6     1533.81     1618.07     37.40 o
   0   1   6       21.53       22.08      4.08 o
   1   1   6      490.72      475.42     46.14 o
   2   1   6      676.47      710.03     23.49 o
   3   1   6     2011.20     2086.46     73.36 o
   4   1   6       28.08       33.22      6.06 o
   5   1   6      322.26      360.62     26.59 o
  -9   2   6       37.75       42.67      8.19 o
  -8   2   6      899.12     1000.26     30.92 o
  -7   2   6        2.45        3.32      2.73 o
  -6   2   6      242.50      278.06     13.53 o
  -5   2   6        9.78        8.13      3.09 o
  -4   2   6      202.49      203.97     12.81 o
  -3   2   6       67.21       52.28      5.44 o
  -2   2   6     2709.34     2730.44     57.73 o
  -1   2   6      375.39      377.95     14.36 o
   0   2   6     1561.00     1666.24     82.90 o
   1   2   6       84.48       72.40     14.41 o
   2   2   6      373.72      416.70     15.70 o
   3   2   6       81.66       81.04      8.17 o
   4   2   6      235.59      194.70     19.75 o
   5   2   6       19.65       19.54      8.75 o
   6   2   6      924.83      868.16     48.10 o
   7   2   6       26.27       16.35      9.95 o
  -8   3   6       34.15       45.73      7.74 o
  -7   3   6      783.72      856.03     26.87 o
  -6   3   6       40.31       34.22      5.90 o
  -5   3   6      159.40      142.69      9.69 o
  -4   3   6       78.87       86.71      7.58 o
  -3   3   6       10.86       12.36      2.95 o
  -2   3   6      447.06      423.65     13.35 o
  -1   3   6     3525.95     3790.08    182.69 o
   0   3   6       91.90       86.01     17.80 o
   1   3   6     1356.02     1380.13     67.28 o
   2   3   6      113.91      113.47      7.54 o
   3   3   6      784.90      792.97     42.86 o
   4   3   6      227.26      208.66     20.92 o
   5   3   6      157.46      151.40     20.80 o
   6   3   6       85.95       81.10     17.44 o
   7   3   6      406.55      445.55     36.22 o
   8   3   6       37.27       37.51     15.18 o
  -7   4   6      178.69      159.89     18.14 o
  -6   4   6     1781.35     1802.67     66.82 o
  -5   4   6       26.61       24.96      7.69 o
  -4   4   6      221.17      202.31     16.79 o
  -3   4   6       71.42       75.23     10.12 o
  -2   4   6      102.65      103.54      7.02 o
  -1   4   6      179.04      166.24      7.62 o
   0   4   6      792.81      787.90     24.06 o
   1   4   6      440.86      450.69     16.37 o
   2   4   6      752.16      791.60     42.92 o
   3   4   6       58.20       42.57     11.12 o
   4   4   6      465.34      444.91     33.21 o
   5   4   6      158.18      133.47     20.71 o
   6   4   6      732.73      684.17     45.26 o
   7   4   6        9.19        6.93      7.78 o
   8   4   6      338.83      323.81     37.51 o
  -8   5   6      135.84      172.79     31.04 o
  -7   5   6      745.57      758.24     51.49 o
  -6   5   6       77.91       68.05     12.23 o
  -5   5   6      103.48       98.10     13.14 o
  -4   5   6       48.09       45.73      9.60 o
  -3   5   6      192.12      178.47     15.71 o
  -2   5   6      224.66      213.90      9.60 o
  -1   5   6      968.85      863.22     34.41 o
   0   5   6      823.39      875.09     21.08 o
   1   5   6      906.74      940.63     48.89 o
   2   5   6       95.62      102.08     17.50 o
   3   5   6      187.71      175.66     22.97 o
   4   5   6      207.55      175.95     23.70 o
   5   5   6      272.42      241.07     28.12 o
   6   5   6       67.50       85.87     19.34 o
   7   5   6      466.49      484.55     41.28 o
   8   5   6       82.79       67.67     20.66 o
  -7   6   6      210.74      172.97     29.93 o
  -6   6   6      102.32       98.16     13.11 o
  -5   6   6        5.46        3.80      3.41 o
  -4   6   6        5.34        0.10      2.63 o
  -3   6   6      698.86      655.37     24.99 o
  -2   6   6      704.97      637.96     34.10 o
  -1   6   6      379.12      367.86     11.63 o
   0   6   6     1538.40     1606.02     43.48 o
   1   6   6      197.73      218.31     22.82 o
   2   6   6      149.60      120.71     20.04 o
   3   6   6       23.50       23.52      9.22 o
   4   6   6      150.50      163.75     23.93 o
   5   6   6      419.82      431.04     36.45 o
   6   6   6      244.41      240.08     31.39 o
   7   6   6       46.65       54.56     16.82 o
  -7   7   6      348.45      344.53     39.47 o
  -6   7   6      113.20      116.65     22.94 o
  -5   7   6      120.03      105.36     11.87 o
  -4   7   6       67.37       57.24      8.70 o
  -3   7   6      430.25      443.13     22.21 o
  -2   7   6      229.76      199.39     14.89 o
  -1   7   6      133.40      142.27     20.39 o
   0   7   6      521.59      528.54     22.99 o
   1   7   6      389.51      381.13     31.68 o
   2   7   6      166.40      156.64     23.41 o
   3   7   6      386.55      356.78     32.04 o
   4   7   6      312.53      279.90     29.23 o
   5   7   6      332.43      381.94     36.04 o
   6   7   6       51.24       75.28     20.01 o
   7   7   6      133.82      158.60     29.37 o
  -6   8   6      199.54      178.35     28.50 o
  -5   8   6      356.89      341.16     32.36 o
  -4   8   6      225.46      214.77     16.90 o
  -3   8   6      371.82      378.97     21.26 o
  -2   8   6        2.65       12.24      4.74 o
  -1   8   6       56.22       36.17      7.65 o
   0   8   6      177.63      157.43     22.35 o
   1   8   6      526.58      535.02     39.58 o
   2   8   6      322.45      286.92     28.76 o
   3   8   6      341.47      361.99     33.65 o
   4   8   6      336.83      347.25     34.44 o
   5   8   6       33.08       45.70     16.33 o
   6   8   6        0.22       -7.02      7.02 o
  -5   9   6       30.74       12.23      9.86 o
  -4   9   6      364.81      365.59     31.95 o
  -3   9   6      139.40      153.21     15.55 o
  -2   9   6       74.32       76.79     11.56 o
  -1   9   6       35.44       36.93      7.99 o
   0   9   6       84.90       91.08     19.48 o
   1   9   6      102.96       69.63     17.55 o
   2   9   6      428.66      400.58     36.34 o
   3   9   6      121.77       97.22     22.09 o
   4   9   6      168.25      192.86     29.90 o
   5   9   6       85.84       87.21     23.05 o
  -4  10   6       41.00       52.40     16.18 o
  -3  10   6      275.81      301.34     28.44 o
  -2  10   6      177.01      157.85     16.21 o
  -1  10   6      278.58      289.08     29.75 o
   0  10   6       33.86       35.99     12.84 o
   1  10   6      334.92      351.78     34.38 o
   2  10   6        2.64        0.50      8.02 o
   3  10   6      112.31      142.68     26.71 o
   4  10   6      108.02      122.88     26.36 o
  -1  11   6       78.62       78.79     19.28 o
   0  11   6      149.40      159.27     26.48 o
   1  11   6        7.59       16.30      9.98 o
   2  11   6       37.83       34.46     15.21 o
  -7   0   7       78.28       68.52     14.89 o
  -5   0   7     3074.71     3517.26    110.50 o
  -3   0   7      804.46      847.53     37.89 o
  -1   0   7      171.83      162.75     13.46 o
   1   0   7       16.06       16.30      5.41 o
   5   0   7      146.46      151.58     18.14 o
  -8   1   7      287.51      300.59     25.49 o
  -7   1   7        8.59        7.11      4.94 o
  -6   1   7       33.67       31.52      5.51 o
  -5   1   7       30.07       20.70      5.38 o
  -4   1   7     1262.64     1350.88     37.85 o
  -3   1   7        8.33        6.02      2.64 o
  -2   1   7     2000.64     1987.32     46.14 o
  -1   1   7      305.16      293.54     12.88 o
   0   1   7      445.11      455.94     16.91 o
   1   1   7       88.93       96.45     12.86 o
   2   1   7     2189.38     1950.17    256.35 o
   3   1   7      847.57      921.86     29.72 o
   4   1   7      329.82      316.75     16.41 o
   5   1   7        7.89        0.79      5.09 o
  -8   2   7       50.78       60.32      9.02 o
  -7   2   7      160.93      161.88     12.84 o
  -6   2   7       15.01       10.46      3.37 o
  -5   2   7       17.65       14.15      3.55 o
  -4   2   7       16.82       15.88      3.69 o
  -3   2   7      658.56      639.29     22.28 o
  -2   2   7       83.22       71.26      7.32 o
  -1   2   7     4377.78     4584.84     89.03 o
   0   2   7       87.40      102.16     13.66 o
   1   2   7      576.47      536.68     19.66 o
   2   2   7      174.99      201.03     29.80 o
   3   2   7      360.61      333.89     16.26 o
   4   2   7       24.93       20.57      8.57 o
   5   2   7      201.65      202.95     21.39 o
   6   2   7       65.17       74.25     16.71 o
  -8   3   7      772.88      954.78     34.56 o
  -7   3   7       34.34       29.46      5.84 o
  -6   3   7      460.17      494.87     19.11 o
  -5   3   7       27.20       25.86      4.62 o
  -4   3   7      125.01      115.60      9.01 o
  -3   3   7       25.82       19.50      4.10 o
  -2   3   7      697.27      665.29     22.08 o
  -1   3   7      493.45      484.31     20.11 o
   0   3   7      986.17     1054.23     44.29 o
   1   3   7      154.93      174.56     10.37 o
   2   3   7      802.56      852.26     25.89 o
   3   3   7       27.35       28.23      9.95 o
   4   3   7      289.60      259.30     24.37 o
   5   3   7       12.60       11.06      7.17 o
   6   3   7      993.39      957.31     53.33 o
   7   3   7      217.86      174.34     25.45 o
  -8   4   7       86.95      108.27     11.43 o
  -7   4   7      532.99      527.08     21.19 o
  -6   4   7      277.98      282.65     14.88 o
  -5   4   7      109.39      129.23     10.16 o
  -4   4   7       89.52       89.52      9.85 o
  -3   4   7      474.20      419.06     18.62 o
  -2   4   7       17.63       23.17      3.90 o
  -1   4   7      867.60      879.12     26.27 o
   0   4   7      111.87      119.16      9.16 o
   1   4   7     1880.71     2042.14     89.88 o
   2   4   7      187.55      187.48     22.73 o
   3   4   7       16.12       20.74      9.36 o
   4   4   7       89.14       90.72     17.76 o
   5   4   7      587.08      596.13     40.81 o
   6   4   7       84.10       65.24     16.30 o
   7   4   7      353.47      335.05     33.82 o
  -7   5   7      153.29      170.66     13.01 o
  -6   5   7      304.71      299.88     14.78 o
  -5   5   7       91.78       96.57     11.34 o
  -4   5   7        5.16       10.37      3.12 o
  -3   5   7       49.88       52.61      6.12 o
  -2   5   7      646.82      654.68     24.99 o
  -1   5   7      354.60      338.73     26.65 o
   0   5   7     1379.67     1351.83     32.23 o
   1   5   7      232.99      201.43     24.17 o
   2   5   7      219.69      173.43     22.82 o
   3   5   7       73.57       73.96     16.88 o
   4   5   7      372.52      340.81     30.37 o
   5   5   7       20.90       19.66      9.63 o
   6   5   7      455.19      381.89     35.72 o
   7   5   7       74.87       76.07     20.57 o
  -7   6   7      405.82      367.20     40.34 o
  -6   6   7       43.51       33.37      7.69 o
  -5   6   7       12.99        0.70      4.42 o
  -4   6   7        4.95        3.63      3.02 o
  -3   6   7      453.66      425.39     13.84 o
  -2   6   7      567.51      551.79     24.79 o
  -1   6   7      536.70      466.18     91.56 o
   0   6   7      691.53      687.18     43.30 o
   1   6   7      889.77      914.24     51.58 o
   2   6   7       82.91       88.50     18.69 o
   3   6   7        1.12        6.17      5.85 o
   4   6   7       90.34      114.98     21.65 o
   5   6   7      589.49      545.90     42.60 o
   6   6   7       88.16       95.96     22.88 o
   7   6   7      107.21      116.79     25.39 o
  -6   7   7       31.93       15.94     10.74 o
  -5   7   7       96.28      104.50     12.18 o
  -4   7   7       97.95       86.33     10.77 o
  -3   7   7      350.95      309.07     18.43 o
  -2   7   7      462.67      449.86     14.47 o
  -1   7   7       45.38       50.38     14.42 o
   0   7   7      322.52      342.07     30.34 o
   1   7   7      187.46      165.59     23.93 o
   2   7   7      269.59      269.86     28.64 o
   3   7   7      300.10      298.04     30.40 o
   4   7   7      301.06      298.30     31.36 o
   5   7   7      238.24      244.06     32.56 o
   6   7   7       34.42       42.25     16.68 o
  -6   8   7      191.04      252.92     33.03 o
  -5   8   7      167.75      147.34     25.37 o
  -4   8   7      486.34      488.36     32.65 o
  -3   8   7      380.39      317.58     24.43 o
  -2   8   7       31.71       32.47      8.20 o
  -1   8   7       41.17       28.38     11.12 o
   0   8   7       83.75       79.58     17.79 o
   1   8   7      198.71      208.63     28.14 o
   2   8   7      342.15      367.38     34.67 o
   3   8   7      419.59      358.33     35.08 o
   4   8   7      229.79      258.45     33.79 o
   5   8   7      100.74       98.33     23.43 o
  -5   9   7      106.41      113.57     22.70 o
  -4   9   7      209.74      177.88     25.39 o
  -3   9   7      408.10      404.95     23.49 o
  -2   9   7       99.68      110.39     13.81 o
  -1   9   7       72.87       78.96     18.23 o
   0   9   7       34.31       48.60     15.30 o
   1   9   7      424.50      508.13     41.54 o
   2   9   7      210.42      197.48     29.72 o
   3   9   7       98.67       95.41     22.47 o
   4   9   7      181.47      155.88     28.09 o
  -3  10   7      138.21      133.67     22.85 o
  -2  10   7      108.64      114.74     21.36 o
  -1  10   7      102.84       99.50     21.18 o
   0  10   7      220.69      223.08     30.11 o
   1  10   7       43.87       41.87     15.01 o
   2  10   7       85.82       92.51     22.38 o
   3  10   7       60.09       58.34     19.84 o
  -8   0   8        9.22       -2.46      5.53 o
  -6   0   8        8.78        4.62      5.56 o
  -4   0   8     5972.30     6718.19    185.46 o
  -2   0   8      749.10      669.39     32.07 o
   0   0   8      213.70      259.94     17.76 o
   2   0   8      876.45      808.24     40.84 o
   4   0   8      578.32      460.35     30.49 o
  -8   1   8        6.01       -0.43      4.96 o
  -7   1   8      118.59      117.10     13.45 o
  -6   1   8        2.40       -2.17      5.76 o
  -5   1   8      603.28      629.49     25.75 o
  -4   1   8       79.15       81.75      9.35 o
  -3   1   8      968.16      993.00     30.46 o
  -2   1   8        4.53        2.38      2.63 o
  -1   1   8      656.38      593.90     20.82 o
   0   1   8      333.07      366.69     21.69 o
   1   1   8      510.52      545.53     19.33 o
   2   1   8       92.75       86.28     14.95 o
   3   1   8     1866.13     1946.31     50.14 o
   4   1   8      108.86      100.67     16.65 o
   5   1   8       37.25       47.48     12.49 o
  -8   2   8      666.21      770.06     27.88 o
  -7   2   8       13.37        5.28      9.40 o
  -6   2   8       20.26       24.01      5.17 o
  -5   2   8       10.90        9.49      3.96 o
  -4   2   8      479.07      469.21     26.65 o
  -3   2   8       13.86       14.37      9.27 o
  -2   2   8      625.61      585.68     31.57 o
  -1   2   8      180.57      188.82     10.98 o
   0   2   8     2929.19     3143.27     98.05 o
   1   2   8       35.79       33.35     10.30 o
   2   2   8      252.78      254.85     13.52 o
   3   2   8      395.80      404.85     29.87 o
   4   2   8      209.52      242.22     23.46 o
   5   2   8      100.40      101.58     18.11 o
   6   2   8      399.98      358.22     31.07 o
  -8   3   8       92.79       85.00     10.84 o
  -7   3   8      161.20      186.65     14.01 o
  -6   3   8       47.25       38.34      6.72 o
  -5   3   8      285.12      264.75     13.16 o
  -4   3   8        7.72        6.72      2.63 o
  -3   3   8      551.55      520.58     20.84 o
  -2   3   8       66.96       62.01      7.61 o
  -1   3   8     2514.23     2696.90     59.90 o
   0   3   8      161.32      154.12     15.68 o
   1   3   8      557.18      541.91     20.76 o
   2   3   8       27.27       20.57      8.51 o
   3   3   8      123.23      104.53     18.23 o
   4   3   8       18.16       18.23      9.19 o
   5   3   8      342.45      343.77     30.08 o
   6   3   8      219.99      229.75     27.47 o
   7   3   8      537.23      555.23     42.19 o
  -7   4   8       55.68       76.97      9.66 o
  -6   4   8      564.41      496.83     20.02 o
  -5   4   8       94.35       93.78      9.02 o
  -4   4   8      233.76      242.92     12.13 o
  -3   4   8      143.58      113.00      8.61 o
  -2   4   8      125.44      115.50      9.56 o
  -1   4   8      119.96      114.07      9.29 o
   0   4   8     1401.18     1463.82     44.28 o
   1   4   8      211.41      205.29     24.99 o
   2   4   8      211.67      192.36     24.25 o
   3   4   8       77.35       85.78     17.47 o
   4   4   8      434.49      401.90     32.88 o
   5   4   8      137.97      138.15     22.03 o
   6   4   8      384.82      362.66     34.05 o
   7   4   8      136.80      112.73     22.79 o
  -7   5   8      246.70      261.96     15.58 o
  -6   5   8      193.09      167.42     12.73 o
  -5   5   8      184.95      188.97     13.22 o
  -4   5   8        5.68        5.54      4.20 o
  -3   5   8      229.73      216.82     10.95 o
  -2   5   8      257.91      270.90     14.45 o
  -1   5   8     1098.67     1042.12     52.49 o
   0   5   8      110.26      104.53     18.75 o
   1   5   8      616.00      604.35     41.46 o
   2   5   8      229.53      225.48     26.92 o
   3   5   8      219.38      201.84     26.48 o
   4   5   8      243.18      236.60     28.82 o
   5   5   8      415.49      421.41     36.34 o
   6   5   8      256.34      306.58     32.18 o
   7   5   8      162.61      128.09     25.22 o
  -6   6   8      114.95      117.31      9.84 o
  -5   6   8       11.68       12.26      4.32 o
  -4   6   8       11.60       16.54      3.76 o
  -3   6   8       77.66       77.12      7.62 o
  -2   6   8     1141.70     1113.98     75.60 o
  -1   6   8      223.58      216.41     25.98 o
   0   6   8      703.37      655.82     44.00 o
   1   6   8      393.46      450.76     36.37 o
   2   6   8       74.14       61.00     15.59 o
   3   6   8       23.73       27.21     12.17 o
   4   6   8       63.93       80.66     19.40 o
   5   6   8      248.01      269.19     33.29 o
   6   6   8      184.59      210.71     31.25 o
  -6   7   8      110.84      106.75     11.61 o
  -5   7   8      113.05      118.56      9.59 o
  -4   7   8       81.79       91.30      8.05 o
  -3   7   8      225.71      220.46     10.87 o
  -2   7   8      641.64      639.02     18.12 o
  -1   7   8       86.95       94.18     18.58 o
   0   7   8       75.74       77.88     17.64 o
   1   7   8      311.35      325.45     31.28 o
   2   7   8      102.95       97.60     21.33 o
   3   7   8      213.66      192.10     28.96 o
   4   7   8      113.85      131.68     25.22 o
   5   7   8      191.95      158.45     28.47 o
  -5   8   8      286.66      298.75     13.81 o
  -4   8   8      396.40      372.46     19.48 o
  -3   8   8      358.29      347.44     16.59 o
  -2   8   8      212.35      182.53     16.68 o
  -1   8   8        5.40       -3.74      5.65 o
   0   8   8       15.89        7.93      9.01 o
   1   8   8       72.27       66.71     18.26 o
   2   8   8      313.03      326.59     33.73 o
   3   8   8      213.45      242.92     32.77 o
   4   8   8      140.29      116.41     25.22 o
   5   8   8      434.69      497.25     45.70 o
  -4   9   8      161.50      169.86     18.19 o
  -3   9   8      276.62      285.27     20.99 o
  -2   9   8      162.76      219.25     28.47 o
  -1   9   8       94.93       88.62     20.74 o
   0   9   8       18.18       31.10     14.04 o
   1   9   8      112.81      121.62     25.04 o
   2   9   8      164.05      176.94     29.32 o
   3   9   8       81.07       87.04     21.65 o
  -2  10   8       44.49       43.45     15.36 o
  -1  10   8      287.27      275.54     33.00 o
   0  10   8       71.83       68.87     19.08 o
   1  10   8       88.54      103.19     23.84 o
  -7   0   9       44.86       35.52     11.85 o
  -5   0   9      539.68      645.87     38.50 o
  -3   0   9     1902.48     1800.51     65.33 o
  -1   0   9      392.59      362.49     22.47 o
   1   0   9        0.42        4.13      4.07 o
   3   0   9     1744.99     1684.19     68.26 o
  -7   1   9        4.09       -0.48      3.77 o
  -6   1   9       83.50       97.57     12.48 o
  -5   1   9        6.58        8.11      4.33 o
  -4   1   9     2616.11     2818.59     66.62 o
  -3   1   9        4.53        3.83      2.85 o
  -2   1   9      604.22      569.59     21.44 o
  -1   1   9       92.98       78.54      8.29 o
   0   1   9      324.42      336.40     17.47 o
   1   1   9        9.84       12.76      4.00 o
   3   1   9      298.56      293.03     17.17 o
   4   1   9     1257.57     1137.06     55.76 o
  -7   2   9      375.20      436.52     24.02 o
  -6   2   9        1.55        4.78      4.49 o
  -5   2   9      176.91      187.24     14.46 o
  -4   2   9       38.27       37.54      7.19 o
  -3   2   9      624.56      578.57     23.02 o
  -2   2   9       31.47       21.18      4.94 o
  -1   2   9     1574.59     1643.19     67.03 o
   0   2   9      168.46      158.87     10.55 o
   1   2   9       76.39       63.25     14.75 o
   2   2   9       29.44       35.04      6.56 o
   3   2   9      343.14      334.26     28.58 o
   4   2   9      173.90      174.43     22.97 o
   5   2   9      336.19      394.73     31.80 o
  -7   3   9       48.64       46.57     10.63 o
  -6   3   9      321.18      328.29     19.76 o
  -5   3   9       43.07       38.62      7.72 o
  -4   3   9       99.67       90.60     10.41 o
  -3   3   9       20.88       23.94      5.52 o
  -2   3   9      607.90      604.05     23.12 o
  -1   3   9      193.08      197.43     12.07 o
   0   3   9      764.22      723.68     66.46 o
   1   3   9      103.33      119.27     12.27 o
   2   3   9      219.56      206.58     25.37 o
   3   3   9       73.05       67.03     15.71 o
   4   3   9      363.32      374.54     31.80 o
   5   3   9       87.90       57.40     15.21 o
   6   3   9      256.94      256.67     29.90 o
  -7   4   9      157.50      172.65     14.05 o
  -6   4   9       65.94       63.54     10.33 o
  -5   4   9      976.76      968.08     28.27 o
  -4   4   9       42.00       37.48      7.09 o
  -3   4   9      668.99      661.91     25.39 o
  -2   4   9        6.29        3.58      2.82 o
  -1   4   9      335.80      361.43     16.96 o
   0   4   9      256.02      251.28     14.73 o
   1   4   9       30.83       24.28     10.82 o
   2   4   9       82.36       78.58     17.85 o
   3   4   9      274.51      229.66     27.62 o
   4   4   9       77.65       79.72     17.03 o
   5   4   9      379.25      327.12     31.45 o
   6   4   9       42.33       22.21     12.29 o
  -6   5   9      434.64      399.26     18.33 o
  -5   5   9       80.50       71.00      8.71 o
  -4   5   9       75.84       89.22      8.65 o
  -3   5   9      134.00      114.12     11.04 o
  -2   5   9      874.44      933.86     30.95 o
  -1   5   9      182.22      162.49     22.18 o
   0   5   9       65.75       56.82     15.04 o
   1   5   9      359.04      323.34     30.81 o
   2   5   9      333.73      315.91     30.31 o
   3   5   9       35.34       27.91     11.03 o
   4   5   9       72.23       48.48     15.10 o
   5   5   9      128.57      112.90     23.05 o
   6   5   9      314.90      289.44     35.05 o
  -6   6   9      144.69      136.27     12.18 o
  -5   6   9       52.78       44.18      7.08 o
  -4   6   9        8.46       12.56      4.13 o
  -3   6   9       90.37       77.13      7.88 o
  -2   6   9      183.97      176.22     13.58 o
  -1   6   9      465.79      475.77     37.59 o
   0   6   9      164.79      133.91     22.82 o
   1   6   9      388.03      450.23     38.03 o
   2   6   9      164.13      166.44     25.98 o
   3   6   9       86.00       83.50     20.51 o
   4   6   9       41.39       61.47     18.08 o
   5   6   9      203.84      172.94     28.20 o
  -5   7   9       24.88       28.91      5.24 o
  -4   7   9      194.43      193.92     11.41 o
  -3   7   9      100.48      102.36      8.47 o
  -2   7   9      449.81      422.72     35.34 o
  -1   7   9      104.53       90.17     19.60 o
   0   7   9      163.26      134.35     24.37 o
   1   7   9      311.63      323.34     33.44 o
   2   7   9      212.65      218.63     30.81 o
   3   7   9      130.48      142.51     26.54 o
   4   7   9      146.35      223.58     32.18 o
   5   7   9      125.43      118.28     24.25 o
  -4   8   9      196.31      187.90     12.12 o
  -3   8   9      303.49      285.08     20.35 o
  -2   8   9      404.05      389.79     35.43 o
  -1   8   9        1.51       13.81      9.13 o
   0   8   9       37.67       26.54     12.40 o
   1   8   9       73.02       73.32     18.81 o
   2   8   9      216.34      288.09     36.45 o
   3   8   9      134.86      138.30     27.09 o
   4   8   9      212.61      190.96     31.89 o
  -2   9   9       88.17       89.00     21.36 o
  -1   9   9       31.28       64.98     18.17 o
   0   9   9       52.11       92.92     21.83 o
   1   9   9       28.53       42.51     17.70 o
   2   9   9       70.01       73.79     21.65 o
  -6   0  10      314.64      311.00     28.09 o
  -4   0  10     1998.88     2004.52     74.81 o
  -2   0  10      251.89      272.09     20.77 o
   0   0  10      110.07      123.29     15.39 o
   2   0  10       92.03      116.94     18.11 o
  -7   1  10      333.11      364.89     22.55 o
  -6   1  10        0.78       -2.49      3.49 o
  -5   1  10       63.75       64.90     10.25 o
  -4   1  10       72.60       51.62     11.54 o
  -3   1  10     1352.65     1325.38     38.84 o
  -2   1  10       26.31       23.40      5.31 o
  -1   1  10      149.16      144.59     10.42 o
   0   1  10      267.76      267.22     14.55 o
   1   1  10      414.14      450.25     33.56 o
   2   1  10       31.35       23.45     12.13 o
   3   1  10      780.10      793.85     45.67 o
   4   1  10      494.89      491.95     35.55 o
  -7   2  10       16.02       18.77      6.66 o
  -6   2  10      281.53      292.18     19.17 o
  -5   2  10        0.38       -1.64      3.46 o
  -4   2  10      174.49      170.26     13.50 o
  -3   2  10       58.24       44.70      7.38 o
  -2   2  10      138.51      115.79     10.71 o
  -1   2  10       71.66       66.25      9.41 o
   0   2  10      842.30      844.17     27.93 o
   1   2  10       50.28       45.59      7.52 o
   2   2  10      383.11      348.04     30.08 o
   3   2  10       97.90       71.06     15.71 o
   4   2  10      577.65      580.57     40.37 o
   5   2  10        2.97        9.36      7.61 o
  -6   3  10        7.53        9.82      5.73 o
  -5   3  10      584.04      590.85     63.97 o
  -4   3  10       21.38       22.37      6.04 o
  -3   3  10      328.95      321.08     17.43 o
  -2   3  10      194.39      187.66     12.59 o
  -1   3  10        9.13        6.42      3.59 o
   0   3  10      161.13      167.59     16.57 o
   1   3  10      631.55      587.06     41.08 o
   2   3  10       57.18       53.19     14.80 o
   3   3  10      479.64      507.31     37.83 o
   4   3  10       27.09       16.50      8.81 o
   5   3  10      270.28      298.36     29.84 o
   6   3  10       52.68       49.36     16.76 o
  -6   4  10      244.55      236.53     17.23 o
  -5   4  10      251.25      257.25     17.22 o
  -4   4  10      605.67      580.47     25.60 o
  -3   4  10       50.00       40.73      8.94 o
  -2   4  10      166.47      161.49     12.40 o
  -1   4  10       98.51      106.84     10.87 o
   0   4  10      185.55      180.75     24.90 o
   1   4  10        0.20        4.21      6.11 o
   2   4  10      852.22      969.24     56.99 o
   3   4  10      114.97      100.88     20.36 o
   4   4  10       50.68       93.42     21.80 o
   5   4  10       28.28       23.67     12.11 o
   6   4  10      153.15      127.27     24.93 o
  -6   5  10       89.88       70.45     11.44 o
  -5   5  10      454.25      420.12     22.33 o
  -4   5  10      133.12      135.64     13.36 o
  -3   5  10       95.76       93.87     10.94 o
  -2   5  10      116.50      120.01     11.59 o
  -1   5  10       40.06       38.44     12.61 o
   0   5  10      103.85       97.10     20.80 o
   1   5  10      655.37      666.35     47.40 o
   2   5  10      135.70      115.94     22.94 o
   3   5  10      184.35      194.23     29.32 o
   4   5  10       30.91       34.67     14.31 o
   5   5  10       87.08       90.46     21.83 o
  -5   6  10      118.66      118.56     10.99 o
  -4   6  10       90.72       77.82     10.85 o
  -3   6  10        1.58       -0.12      3.15 o
  -2   6  10       39.33       60.27     15.74 o
  -1   6  10      545.51      515.12     41.37 o
   0   6  10      121.84      100.38     21.71 o
   1   6  10      133.96      145.08     26.01 o
   2   6  10      480.78      491.60     41.98 o
   3   6  10       26.83       42.39     15.54 o
   4   6  10       65.86       94.76     23.41 o
  -4   7  10      134.88      143.68     12.06 o
  -3   7  10      133.38      122.74     15.12 o
  -2   7  10      254.06      245.96     31.36 o
  -1   7  10      174.90      190.96     28.41 o
   0   7  10       17.30       13.14     10.12 o
   1   7  10      111.50      129.93     25.92 o
   2   7  10      144.62      181.22     29.84 o
   3   7  10      137.80      112.35     24.81 o
   4   7  10       64.53       71.65     21.36 o
  -3   8  10      394.12      429.25     38.62 o
  -2   8  10      139.84      160.94     27.09 o
  -1   8  10       98.37      145.29     26.62 o
   0   8  10       17.68       17.88     10.27 o
   1   8  10       25.35       33.53     14.39 o
   2   8  10       92.26       78.58     22.21 o
  -5   0  11        1.63        2.14      4.97 o
  -3   0  11     2680.79     2949.89     98.83 o
  -1   0  11      291.64      306.87     22.94 o
   1   0  11       74.30       92.60     14.10 o
  -6   1  11      199.99      197.34     17.70 o
  -5   1  11       17.91       11.31      9.01 o
  -4   1  11      195.51      198.35     14.26 o
  -3   1  11      169.90      147.20     12.86 o
  -2   1  11      346.62      336.32     17.27 o
  -1   1  11        6.72        1.56      2.69 o
   0   1  11      344.20      358.20     17.96 o
   1   1  11      208.66      206.66     30.06 o
   2   1  11      191.88      190.73     16.46 o
   3   1  11        1.94       -0.20      6.09 o
  -6   2  11       20.56       16.22      6.11 o
  -5   2  11       97.56      118.83     13.60 o
  -4   2  11       76.87       60.00      9.53 o
  -3   2  11      122.20      119.74     11.68 o
  -2   2  11       13.09       16.32      4.45 o
  -1   2  11      174.98      155.20     11.85 o
   0   2  11       30.95       33.71      6.48 o
   1   2  11      904.21      933.43     70.49 o
   2   2  11       32.89       31.66     11.70 o
   3   2  11      329.36      385.60     32.94 o
   4   2  11      126.23       98.24     19.89 o
  -5   3  11       58.40       57.69     10.34 o
  -4   3  11      453.85      452.34     22.79 o
  -3   3  11       29.05       15.19      5.16 o
  -2   3  11       76.24       87.71     10.23 o
  -1   3  11       28.98       20.55      5.28 o
   0   3  11      840.91      813.10     80.09 o
   1   3  11      185.96      145.29     23.81 o
   2   3  11      257.93      276.59     31.60 o
   3   3  11       31.64       38.06     13.14 o
   4   3  11      147.78      146.84     24.96 o
   5   3  11        7.49       18.34     10.59 o
  -5   4  11      802.56      805.07     34.57 o
  -4   4  11      176.85      189.07     15.76 o
  -3   4  11       58.36       53.64      8.89 o
  -2   4  11       55.91       57.29     10.40 o
  -1   4  11      104.04      109.12     11.31 o
   0   4  11       23.77       34.82     13.05 o
   1   4  11      607.21      633.52     46.46 o
   2   4  11      112.30      110.30     22.91 o
   3   4  11      356.73      376.04     35.17 o
   4   4  11        2.32        2.98      9.04 o
   5   4  11       51.90       39.64     14.98 o
  -4   5  11      236.84      232.28     32.90 o
  -3   5  11       54.71       47.89      8.51 o
  -2   5  11       15.76        8.26      4.08 o
  -1   5  11       15.88       13.81     10.01 o
   0   5  11      494.35      478.87     40.73 o
   1   5  11       71.52       46.20     15.54 o
   2   5  11      457.52      504.50     42.83 o
   3   5  11       95.23       90.87     22.56 o
   4   5  11       31.99       59.36     18.64 o
  -4   6  11       21.83       27.07      7.10 o
  -3   6  11       38.28       27.61      6.67 o
  -2   6  11       25.00       19.81      9.65 o
  -1   6  11      513.75      567.02     44.79 o
   0   6  11       88.79       79.08     21.09 o
   1   6  11      189.39      215.80     31.60 o
   2   6  11      193.31      140.72     27.30 o
   3   6  11      177.21      207.20     32.33 o
  -2   7  11       89.93       74.37     18.90 o
  -1   7  11      292.53      274.08     34.64 o
   0   7  11       62.58       65.51     19.92 o
   1   7  11      154.45      188.09     31.07 o
   2   7  11      243.66      236.31     34.55 o
  -4   0  12       37.34       54.10     13.84 o
  -2   0  12     1007.33      938.73     46.08 o
   0   0  12      183.72      212.26     20.36 o
   2   0  12      356.00      363.72     31.57 o
  -5   1  12       65.96       62.43     10.63 o
  -4   1  12        7.79        5.12      4.37 o
  -3   1  12      848.94      794.77     51.45 o
  -2   1  12       26.89       21.84      5.95 o
  -1   1  12      126.48      116.99     11.76 o
   0   1  12       20.26       24.35      9.35 o
   1   1  12      480.53      507.92     24.35 o
   2   1  12       33.02       40.64     13.69 o
   3   1  12       66.73       84.73     18.96 o
  -5   2  12       23.78       24.43      9.54 o
  -4   2  12       29.87       35.53     10.18 o
  -3   2  12       93.95       78.44     10.61 o
  -2   2  12      258.57      242.27     15.75 o
  -1   2  12       31.75       29.32      6.74 o
   0   2  12      363.50      368.09     32.81 o
   1   2  12       38.52       41.28     13.84 o
   2   2  12      442.61      432.06     37.27 o
   3   2  12       20.38       10.42     11.18 o
   4   2  12      170.89      204.47     28.85 o
  -4   3  12       62.51       55.10      9.36 o
  -3   3  12       12.59       17.79      5.48 o
  -2   3  12        2.25        3.53      3.83 o
  -1   3  12      225.28      214.28     14.36 o
   0   3  12      110.45      102.66     21.77 o
   1   3  12      804.36      765.47     51.43 o
   2   3  12       19.24       11.32     10.36 o
   3   3  12      225.93      272.82     32.83 o
   4   3  12       29.29       38.71     13.14 o
  -4   4  12      281.86      296.17     19.19 o
  -3   4  12       21.84       22.00      7.83 o
  -2   4  12      231.14      230.73     15.65 o
  -1   4  12       29.13       40.08     12.96 o
   0   4  12      171.26      167.79     27.47 o
   1   4  12      139.55      139.44     25.69 o
   2   4  12      341.75      402.63     38.41 o
   3   4  12       84.86       49.09     15.97 o
  -3   5  12       24.47       25.75      7.02 o
  -2   5  12       57.74       61.26     14.51 o
  -1   5  12      288.26      296.05     35.02 o
   0   5  12      106.09       89.73     21.83 o
   1   5  12      250.75      252.72     34.23 o
   2   5  12       53.11       43.86     16.38 o
  -2   6  12       51.97       57.23     16.97 o
  -1   6  12       78.94       53.13     16.62 o
   0   6  12      272.88      283.99     36.13 o
   1   6  12       52.86       45.41     16.59 o
  -3   0  13      577.25      547.98     35.87 o
  -1   0  13      269.37      294.58     25.31 o
   1   0  13      142.04      137.10     22.67 o
  -3   1  13       24.47       24.90      6.54 o
  -2   1  13      755.29      763.68     30.46 o
  -1   1  13       14.99       17.85      6.07 o
   0   1  13      287.05      310.01     18.46 o
   1   1  13      106.41      106.58     21.68 o
   2   1  13       91.98       87.92     21.09 o
  -3   2  13      133.34      145.76     14.43 o
  -2   2  13       45.59       46.07      8.28 o
  -1   2  13      171.77      169.41     14.71 o
   0   2  13       54.21       49.68     15.36 o
   1   2  13      515.70      455.03     39.67 o
   2   2  13       73.32       81.30     21.42 o
  -2   3  13      111.87      103.80     12.42 o
  -1   3  13       37.18       42.16     12.58 o
   0   3  13       97.12       97.31     21.85 o
   1   3  13      129.84      134.87     25.42 o
   2   3  13      179.32      130.40     25.28 o
  -1   4  13      133.33      138.79     25.25 o
   0   4  13       20.95        5.56     12.02 o
   1   4  13      243.74      247.01     33.53 o
 
